# Supplementary material for: metaSpectraST: an unsupervised and database-independent analysis workflow for metaproteomic MS/MS data using spectrum clustering
Source: Microbiome. 2023 Aug 7;11:176. doi: 10.1186/s40168-023-01602-1 (PMC10405559; doi:10.1186/s40168-023-01602-1)
Supplement: Supplementary file 3 — Additional file 2. Table of statistical analysis of significantly changed consensus peptides between sample clusters. [file 40168_2023_1602_MOESM2_ESM.csv]

	index	Unnamed: 0	A	B	mean(A)	mean(B)	diff	se	T	df	pval	hedges	source	peptide	Subject_id	Subject_annotation
0308_E_GL0000091	_0317p_s_15812/3	0	1	2	-19.636	-19.05	-0.587	1.18	-0.497	4.184	0.869	-0.264	1_db	FVIGGPHGDSGLTGR	WP_004842184.1	MULTISPECIES: methionine adenosyltransferase [Blautia]
0308_E_GL0000091	_0317p_s_15812/3	1	1	3	-19.636	-13.117	-6.519	0.541	-12.057	2.496	0.005	-7.463	1_db	FVIGGPHGDSGLTGR	WP_004842184.1	MULTISPECIES: methionine adenosyltransferase [Blautia]
0308_E_GL0000091	_0317p_s_15812/3	2	2	3	-19.05	-13.117	-5.933	1.274	-4.657	5.292	0.011	-2.958	1_db	FVIGGPHGDSGLTGR	WP_004842184.1	MULTISPECIES: methionine adenosyltransferase [Blautia]
0308_E_GL0000262	_0317p_n_15936/2	0	1	2	-19.636	-13.964	-5.672	0.286	-19.847	8.595	0.001	-10.525	1_db	AIEELNQAEYEGR	WP_005856718.1	MULTISPECIES: RNA-binding protein [Bacteroidales]
0308_E_GL0000262	_0317p_n_15936/2	1	1	3	-19.636	-20.066	0.429	0.492	0.873	2.62	0.697	0.54	1_db	AIEELNQAEYEGR	WP_005856718.1	MULTISPECIES: RNA-binding protein [Bacteroidales]
0308_E_GL0000262	_0317p_n_15936/2	2	2	3	-13.964	-20.066	6.101	0.511	11.942	2.988	0.003	7.584	1_db	AIEELNQAEYEGR	WP_005856718.1	MULTISPECIES: RNA-binding protein [Bacteroidales]
0308_E_GL0000275	_0309a_e_14917/2	0	1	2	-18.296	-20.25	1.954	1.004	1.947	7.491	0.191	1.032	1_db	SIGATTLDEYQK	WP_005856692.1	MULTISPECIES: ATP-dependent chaperone ClpB [Parabacteroides]
0308_E_GL0000275	_0309a_e_14917/2	1	1	3	-18.296	-13.182	-5.113	1.04	-4.918	8.28	0.003	-3.044	1_db	SIGATTLDEYQK	WP_005856692.1	MULTISPECIES: ATP-dependent chaperone ClpB [Parabacteroides]
0308_E_GL0000275	_0309a_e_14917/2	2	2	3	-20.25	-13.182	-7.068	0.377	-18.73	3.322	0.001	-11.895	1_db	SIGATTLDEYQK	WP_005856692.1	MULTISPECIES: ATP-dependent chaperone ClpB [Parabacteroides]
0308_E_GL0000297	_0317p_u_13627/2	0	1	2	-19.636	-14.45	-5.187	0.229	-22.648	10.918	0.001	-12.011	1_db	GIAAATAQEAAQTAR	WP_067773644.1	ADP-forming succinate--CoA ligase subunit beta [Akkermansia glycaniphila]
0308_E_GL0000297	_0317p_u_13627/2	1	1	3	-19.636	-16.593	-3.044	2.026	-1.503	2.031	0.446	-0.93	1_db	GIAAATAQEAAQTAR	WP_067773644.1	ADP-forming succinate--CoA ligase subunit beta [Akkermansia glycaniphila]
0308_E_GL0000297	_0317p_u_13627/2	2	2	3	-14.45	-16.593	2.143	2.023	1.059	2.021	0.628	0.673	1_db	GIAAATAQEAAQTAR	WP_067773644.1	ADP-forming succinate--CoA ligase subunit beta [Akkermansia glycaniphila]
0308_E_GL0000361	_0317p_n_25360/3	0	1	2	-19.636	-14.14	-5.496	0.259	-21.238	9.771	0.001	-11.263	1_db	TSPFAFTGNKFEFR	WP_102746992.1
0308_E_GL0000361	_0317p_n_25360/3	1	1	3	-19.636	-15.123	-4.514	2.023	-2.231	2.031	0.266	-1.381	1_db	TSPFAFTGNKFEFR	WP_102746992.1
0308_E_GL0000361	_0317p_n_25360/3	2	2	3	-14.14	-15.123	0.983	2.025	0.485	2.035	0.882	0.308	1_db	TSPFAFTGNKFEFR	WP_102746992.1
0308_E_GL0000599	_0317p_v_25209/2	0	1	2	-19.636	-20.25	0.614	0.257	2.391	9.872	0.089	1.268	1_db	SGVLGISGVSSDFR	WP_034373626.1	acetate kinase [Helicobacter sp. MIT 05-5293]
0308_E_GL0000599	_0317p_v_25209/2	1	1	3	-19.636	-13.208	-6.428	0.601	-10.7	2.39	0.009	-6.623	1_db	SGVLGISGVSSDFR	WP_034373626.1	acetate kinase [Helicobacter sp. MIT 05-5293]
0308_E_GL0000599	_0317p_v_25209/2	2	2	3	-20.25	-13.208	-7.042	0.604	-11.666	2.429	0.007	-7.408	1_db	SGVLGISGVSSDFR	WP_034373626.1	acetate kinase [Helicobacter sp. MIT 05-5293]
0308_E_GL0000631	_0317p_n_18371/3	0	1	2	-19.636	-12.99	-6.646	0.257	-25.853	9.85	0.001	-13.71	1_db	GMAENGDVFFQHR	OKY85570.1	pyruvate:ferredoxin (flavodoxin) oxidoreductase [Bacteroidales bacterium 52_46]
0308_E_GL0000631	_0317p_n_18371/3	1	1	3	-19.636	-13.702	-5.935	0.211	-28.18	8.72	0.001	-17.443	1_db	GMAENGDVFFQHR	OKY85570.1	pyruvate:ferredoxin (flavodoxin) oxidoreductase [Bacteroidales bacterium 52_46]
0308_E_GL0000631	_0317p_n_18371/3	2	2	3	-12.99	-13.702	0.712	0.219	3.246	5.906	0.041	2.062	1_db	GMAENGDVFFQHR	OKY85570.1	pyruvate:ferredoxin (flavodoxin) oxidoreductase [Bacteroidales bacterium 52_46]
0308_E_GL0000820	_0317p_u_16378/2	0	1	2	-19.636	-14.694	-4.943	0.246	-20.065	10.332	0.001	-10.641	1_db	YIDYKDPEFLKK	CCX43392.1	30S ribosomal protein S18 [Prevotella sp. CAG:1031]
0308_E_GL0000820	_0317p_u_16378/2	1	1	3	-19.636	-16.374	-3.262	2.101	-1.553	2.029	0.429	-0.961	1_db	YIDYKDPEFLKK	CCX43392.1	30S ribosomal protein S18 [Prevotella sp. CAG:1031]
0308_E_GL0000820	_0317p_u_16378/2	2	2	3	-14.694	-16.374	1.68	2.1	0.8	2.027	0.743	0.508	1_db	YIDYKDPEFLKK	CCX43392.1	30S ribosomal protein S18 [Prevotella sp. CAG:1031]
0308_E_GL0001359	_0317p_ms_15662/2	0	1	2	-19.636	-14.899	-4.737	0.399	-11.877	5.986	0.001	-6.298	1_db	SVDPYLDKEALR	WP_005845850.1	MULTISPECIES: cell envelope biogenesis protein TonB [Bacteroides]
0308_E_GL0001359	_0317p_ms_15662/2	1	1	3	-19.636	-17.9	-1.736	1.986	-0.874	2.032	0.71	-0.541	1_db	SVDPYLDKEALR	WP_005845850.1	MULTISPECIES: cell envelope biogenesis protein TonB [Bacteroides]
0308_E_GL0001359	_0317p_ms_15662/2	2	2	3	-14.899	-17.9	3.001	2.01	1.493	2.132	0.444	0.948	1_db	SVDPYLDKEALR	WP_005845850.1	MULTISPECIES: cell envelope biogenesis protein TonB [Bacteroides]
0308_E_GL0001389	_0317p_u_27178/2	0	1	2	-19.636	-13.834	-5.803	0.322	-18.011	7.396	0.001	-9.551	1_db	WPGGMLTNFPTIR	CDE57567.1	30S ribosomal protein S2 [Prevotella sp. CAG:873]
0308_E_GL0001389	_0317p_u_27178/2	1	1	3	-19.636	-15.75	-3.887	1.734	-2.242	2.042	0.263	-1.388	1_db	WPGGMLTNFPTIR	CDE57567.1	30S ribosomal protein S2 [Prevotella sp. CAG:873]
0308_E_GL0001389	_0317p_u_27178/2	2	2	3	-13.834	-15.75	1.916	1.746	1.097	2.098	0.608	0.697	1_db	WPGGMLTNFPTIR	CDE57567.1	30S ribosomal protein S2 [Prevotella sp. CAG:873]
0308_E_GL0001683	_0317p_ms_10396/2	0	1	2	-19.636	-14.292	-5.345	0.233	-22.936	10.821	0.001	-12.163	1_db	FVNHLMYDGKK	CDE56612.1	30S ribosomal protein S7 [Prevotella sp. CAG:873]
0308_E_GL0001683	_0317p_ms_10396/2	1	1	3	-19.636	-14.451	-5.185	0.374	-13.864	3.237	0.001	-8.582	1_db	FVNHLMYDGKK	CDE56612.1	30S ribosomal protein S7 [Prevotella sp. CAG:873]
0308_E_GL0001683	_0317p_ms_10396/2	2	2	3	-14.292	-14.451	0.16	0.363	0.44	2.876	0.9	0.279	1_db	FVNHLMYDGKK	CDE56612.1	30S ribosomal protein S7 [Prevotella sp. CAG:873]
0308_E_GL0001821	_0317p_u_14035/2	0	1	2	-19.636	-11.645	-7.992	0.514	-15.553	5.091	0.001	-8.248	1_db	TVDGPSMKDWR	WP_025835600.1	type I glyceraldehyde-3-phosphate dehydrogenase [Bacteroides stercorirosoris]
0308_E_GL0001821	_0317p_u_14035/2	1	1	3	-19.636	-12.358	-7.278	0.589	-12.361	2.408	0.006	-7.651	1_db	TVDGPSMKDWR	WP_025835600.1	type I glyceraldehyde-3-phosphate dehydrogenase [Bacteroides stercorirosoris]
0308_E_GL0001821	_0317p_u_14035/2	2	2	3	-11.645	-12.358	0.714	0.74	0.964	4.749	0.628	0.612	1_db	TVDGPSMKDWR	WP_025835600.1	type I glyceraldehyde-3-phosphate dehydrogenase [Bacteroides stercorirosoris]
0308_E_GL0001821	_0317p_v_14520/3	0	1	2	-19.636	-10.776	-8.861	0.71	-12.48	4.534	0.001	-6.618	1_db	TVDGPSMKDWR	WP_025835600.1	type I glyceraldehyde-3-phosphate dehydrogenase [Bacteroides stercorirosoris]
0308_E_GL0001821	_0317p_v_14520/3	1	1	3	-19.636	-11.632	-8.004	0.396	-20.225	3.064	0.001	-12.519	1_db	TVDGPSMKDWR	WP_025835600.1	type I glyceraldehyde-3-phosphate dehydrogenase [Bacteroides stercorirosoris]
0308_E_GL0001821	_0317p_v_14520/3	2	2	3	-10.776	-11.632	0.856	0.774	1.107	5.614	0.547	0.703	1_db	TVDGPSMKDWR	WP_025835600.1	type I glyceraldehyde-3-phosphate dehydrogenase [Bacteroides stercorirosoris]
0308_E_GL0002359	_0317p_n_18004/3	0	1	2	-19.636	-15.174	-4.462	0.25	-17.859	10.178	0.001	-9.471	1_db	IISAASCTTNCLAPMAK	WP_002584463.1	MULTISPECIES: type I glyceraldehyde-3-phosphate dehydrogenase [Clostridiales]
0308_E_GL0002359	_0317p_n_18004/3	1	1	3	-19.636	-18.303	-1.334	1.596	-0.836	2.05	0.726	-0.517	1_db	IISAASCTTNCLAPMAK	WP_002584463.1	MULTISPECIES: type I glyceraldehyde-3-phosphate dehydrogenase [Clostridiales]
0308_E_GL0002359	_0317p_n_18004/3	2	2	3	-15.174	-18.303	3.128	1.596	1.96	2.05	0.318	1.245	1_db	IISAASCTTNCLAPMAK	WP_002584463.1	MULTISPECIES: type I glyceraldehyde-3-phosphate dehydrogenase [Clostridiales]
0308_E_GL0002391	_0317p_ms_18744/2	0	1	2	-19.636	-15.595	-4.042	0.218	-18.508	10.985	0.001	-9.815	1_db	IGQAGEFDYSGSQALK	WP_004314378.1	MULTISPECIES: carbamoyl-phosphate synthase (glutamine-hydrolyzing) large subunit [Bacteroides]
0308_E_GL0002391	_0317p_ms_18744/2	1	1	3	-19.636	-18.892	-0.745	1.038	-0.717	2.12	0.778	-0.444	1_db	IGQAGEFDYSGSQALK	WP_004314378.1	MULTISPECIES: carbamoyl-phosphate synthase (glutamine-hydrolyzing) large subunit [Bacteroides]
0308_E_GL0002391	_0317p_ms_18744/2	2	2	3	-15.595	-18.892	3.297	1.031	3.198	2.063	0.147	2.031	1_db	IGQAGEFDYSGSQALK	WP_004314378.1	MULTISPECIES: carbamoyl-phosphate synthase (glutamine-hydrolyzing) large subunit [Bacteroides]
0308_E_GL0002952	_0317p_s_29363/2	0	1	2	-19.222	-19.422	0.2	1.072	0.187	6.23	0.9	0.099	1_db	TILWNGPAGVFEFDNFTAGSR	CCX48228.1	phosphoglycerate kinase [Bacteroides sp. CAG:927]
0308_E_GL0002952	_0317p_s_29363/2	1	1	3	-19.222	-13.689	-5.533	0.661	-8.368	7.142	0.001	-5.18	1_db	TILWNGPAGVFEFDNFTAGSR	CCX48228.1	phosphoglycerate kinase [Bacteroides sp. CAG:927]
0308_E_GL0002952	_0317p_s_29363/2	2	2	3	-19.422	-13.689	-5.734	1.044	-5.49	5.386	0.005	-3.487	1_db	TILWNGPAGVFEFDNFTAGSR	CCX48228.1	phosphoglycerate kinase [Bacteroides sp. CAG:927]
0308_E_GL0002952	_0317p_v_25261/2	0	1	2	-19.636	-19.562	-0.074	0.83	-0.09	4.382	0.9	-0.048	1_db	VDFNVPLDENGNITDDTR	CCX48228.1	phosphoglycerate kinase [Bacteroides sp. CAG:927]
0308_E_GL0002952	_0317p_v_25261/2	1	1	3	-19.636	-15.262	-4.374	0.42	-10.413	2.913	0.004	-6.446	1_db	VDFNVPLDENGNITDDTR	CCX48228.1	phosphoglycerate kinase [Bacteroides sp. CAG:927]
0308_E_GL0002952	_0317p_v_25261/2	2	2	3	-19.562	-15.262	-4.3	0.896	-4.796	5.431	0.009	-3.046	1_db	VDFNVPLDENGNITDDTR	CCX48228.1	phosphoglycerate kinase [Bacteroides sp. CAG:927]
0308_E_GL0003359	_0317p_j_22698/3	0	1	2	-19.636	-14.491	-5.146	0.304	-16.927	7.937	0.001	-8.976	1_db	ISSYETADKQLMTIRTAK	WP_065547209.1	MULTISPECIES: pyruvate, phosphate dikinase [Lachnoclostridium]
0308_E_GL0003359	_0317p_j_22698/3	1	1	3	-19.636	-16.366	-3.27	1.448	-2.258	2.061	0.259	-1.398	1_db	ISSYETADKQLMTIRTAK	WP_065547209.1	MULTISPECIES: pyruvate, phosphate dikinase [Lachnoclostridium]
0308_E_GL0003359	_0317p_j_22698/3	2	2	3	-14.491	-16.366	1.876	1.458	1.286	2.119	0.522	0.817	1_db	ISSYETADKQLMTIRTAK	WP_065547209.1	MULTISPECIES: pyruvate, phosphate dikinase [Lachnoclostridium]
0308_E_GL0003385	_0317p_ms_20237/3	0	1	2	-19.636	-14.097	-5.54	0.259	-21.415	9.777	0.001	-11.357	1_db	VINLDKESEPDIYNAIKR	WP_025482001.1	phosphoenolpyruvate carboxykinase (ATP) [Clostridiales bacterium VE202-28]
0308_E_GL0003385	_0317p_ms_20237/3	1	1	3	-19.636	-14.328	-5.308	2.473	-2.146	2.021	0.282	-1.328	1_db	VINLDKESEPDIYNAIKR	WP_025482001.1	phosphoenolpyruvate carboxykinase (ATP) [Clostridiales bacterium VE202-28]
0308_E_GL0003385	_0317p_ms_20237/3	2	2	3	-14.097	-14.328	0.231	2.474	0.094	2.024	0.9	0.059	1_db	VINLDKESEPDIYNAIKR	WP_025482001.1	phosphoenolpyruvate carboxykinase (ATP) [Clostridiales bacterium VE202-28]
0308_E_GL0004458	_0317p_j_30180/2	0	1	2	-19.636	-14.493	-5.143	0.194	-26.554	9.445	0.001	-14.082	1_db	EVSVEIPFEVVAE	OKY85381.1	50S ribosomal protein L9 [Bacteroidales bacterium 52_46]
0308_E_GL0004458	_0317p_j_30180/2	1	1	3	-19.636	-16.92	-2.716	1.815	-1.497	2.038	0.447	-0.926	1_db	EVSVEIPFEVVAE	OKY85381.1	50S ribosomal protein L9 [Bacteroidales bacterium 52_46]
0308_E_GL0004458	_0317p_j_30180/2	2	2	3	-14.493	-16.92	2.427	1.808	1.343	2.008	0.503	0.853	1_db	EVSVEIPFEVVAE	OKY85381.1	50S ribosomal protein L9 [Bacteroidales bacterium 52_46]
0308_E_GL0004662	_0317p_n_16075/2	0	1	2	-19.636	-13.126	-6.511	0.223	-29.154	10.994	0.001	-15.461	1_db	VRPEQGLLAMR	WP_068960358.1	MULTISPECIES: 3-isopropylmalate dehydrogenase [Bacteroidales]
0308_E_GL0004662	_0317p_n_16075/2	1	1	3	-19.636	-14.132	-5.504	0.421	-13.083	2.909	0.002	-8.098	1_db	VRPEQGLLAMR	WP_068960358.1	MULTISPECIES: 3-isopropylmalate dehydrogenase [Bacteroidales]
0308_E_GL0004662	_0317p_n_16075/2	2	2	3	-13.126	-14.132	1.007	0.406	2.483	2.525	0.193	1.577	1_db	VRPEQGLLAMR	WP_068960358.1	MULTISPECIES: 3-isopropylmalate dehydrogenase [Bacteroidales]
0308_E_GL0004813	_0317p_j_10944/2	0	1	2	-19.636	-19.132	-0.504	1.1	-0.459	4.213	0.889	-0.243	1_db	DGQAIGIGAGQQSR	OKZ10854.1	5-aminoimidazole-4-carboxamide ribonucleotide transformylase [Bacteroides oleiciplenus]
0308_E_GL0004813	_0317p_j_10944/2	1	1	3	-19.636	-13.48	-6.156	0.528	-11.667	2.525	0.006	-7.222	1_db	DGQAIGIGAGQQSR	OKZ10854.1	5-aminoimidazole-4-carboxamide ribonucleotide transformylase [Bacteroides oleiciplenus]
0308_E_GL0004813	_0317p_j_10944/2	2	2	3	-19.132	-13.48	-5.652	1.194	-4.732	5.38	0.01	-3.005	1_db	DGQAIGIGAGQQSR	OKZ10854.1	5-aminoimidazole-4-carboxamide ribonucleotide transformylase [Bacteroides oleiciplenus]
0308_E_GL0005525	_0317p_j_21029/3	0	1	2	-19.636	-15.693	-3.944	1.063	-3.712	4.229	0.04	-1.968	1_db	VDFNVPLKDGEITNDAR	WP_087393142.1	phosphoglycerate kinase [Akkermansia muciniphila]
0308_E_GL0005525	_0317p_j_21029/3	1	1	3	-19.636	-14.923	-4.713	0.198	-23.815	8.982	0.001	-14.741	1_db	VDFNVPLKDGEITNDAR	WP_087393142.1	phosphoglycerate kinase [Akkermansia muciniphila]
0308_E_GL0005525	_0317p_j_21029/3	2	2	3	-15.693	-14.923	-0.77	1.052	-0.732	4.058	0.751	-0.465	1_db	VDFNVPLKDGEITNDAR	WP_087393142.1	phosphoglycerate kinase [Akkermansia muciniphila]
0308_E_GL0005526	_0317p_v_30427/3	0	1	2	-19.636	-15.49	-4.147	0.234	-17.687	10.779	0.001	-9.38	1_db	NKVVAINDLTPIETIAHLLK	APO32004.1	GAPDH-I: glyceraldehyde-3-phosphate dehydrogenase, type, partial [uncultured bacterium]
0308_E_GL0005526	_0317p_v_30427/3	1	1	3	-19.636	-18.092	-1.545	1.8	-0.858	2.039	0.717	-0.531	1_db	NKVVAINDLTPIETIAHLLK	APO32004.1	GAPDH-I: glyceraldehyde-3-phosphate dehydrogenase, type, partial [uncultured bacterium]
0308_E_GL0005526	_0317p_v_30427/3	2	2	3	-15.49	-18.092	2.602	1.797	1.448	2.03	0.464	0.919	1_db	NKVVAINDLTPIETIAHLLK	APO32004.1	GAPDH-I: glyceraldehyde-3-phosphate dehydrogenase, type, partial [uncultured bacterium]
0308_E_GL0006841	_0317p_ms_15256/2	0	1	2	-19.636	-12.343	-7.293	0.555	-13.151	4.918	0.001	-6.974	1_db	WSGAYYTEDR	WP_022139295.1	hypothetical protein [Bacteroides acidifaciens]
0308_E_GL0006841	_0317p_ms_15256/2	1	1	3	-19.636	-15.913	-3.723	2.331	-1.598	2.023	0.416	-0.989	1_db	WSGAYYTEDR	WP_022139295.1	hypothetical protein [Bacteroides acidifaciens]
0308_E_GL0006841	_0317p_ms_15256/2	2	2	3	-12.343	-15.913	3.57	2.383	1.498	2.207	0.438	0.951	1_db	WSGAYYTEDR	WP_022139295.1	hypothetical protein [Bacteroides acidifaciens]
0308_E_GL0006841	_0317p_s_16637/2	0	1	2	-19.636	-12.279	-7.357	0.317	-23.238	7.55	0.001	-12.323	1_db	VAYEENFDVQR	WP_022139295.1	hypothetical protein [Bacteroides acidifaciens]
0308_E_GL0006841	_0317p_s_16637/2	1	1	3	-19.636	-16.386	-3.251	2.087	-1.558	2.029	0.428	-0.964	1_db	VAYEENFDVQR	WP_022139295.1	hypothetical protein [Bacteroides acidifaciens]
0308_E_GL0006841	_0317p_s_16637/2	2	2	3	-12.279	-16.386	4.106	2.096	1.96	2.064	0.317	1.244	1_db	VAYEENFDVQR	WP_022139295.1	hypothetical protein [Bacteroides acidifaciens]
0308_E_GL0007914	_0317p_n_23643/3	0	1	2	-19.636	-13.149	-6.487	0.812	-7.991	4.401	0.002	-4.238	1_db	KLLDQGEAGDNVGLLLR	CCX95537.1	elongation factor Tu [Bacteroides sp. CAG:20]
0308_E_GL0007914	_0317p_n_23643/3	1	1	3	-19.636	-12.572	-7.065	0.375	-18.827	3.226	0.001	-11.653	1_db	KLLDQGEAGDNVGLLLR	CCX95537.1	elongation factor Tu [Bacteroides sp. CAG:20]
0308_E_GL0007914	_0317p_n_23643/3	2	2	3	-13.149	-12.572	-0.578	0.859	-0.673	5.202	0.776	-0.427	1_db	KLLDQGEAGDNVGLLLR	CCX95537.1	elongation factor Tu [Bacteroides sp. CAG:20]
0308_E_GL0007914	_0317p_s_23313/2	0	1	2	-19.636	-11.876	-7.76	0.209	-37.173	10.708	0.001	-19.713	1_db	KLLDQGEAGDNVGLLLR	CCX95537.1	elongation factor Tu [Bacteroides sp. CAG:20]
0308_E_GL0007914	_0317p_s_23313/2	1	1	3	-19.636	-13.233	-6.403	0.251	-25.557	6.18	0.001	-15.819	1_db	KLLDQGEAGDNVGLLLR	CCX95537.1	elongation factor Tu [Bacteroides sp. CAG:20]
0308_E_GL0007914	_0317p_s_23313/2	2	2	3	-11.876	-13.233	1.357	0.21	6.472	3.6	0.009	4.11	1_db	KLLDQGEAGDNVGLLLR	CCX95537.1	elongation factor Tu [Bacteroides sp. CAG:20]
0308_E_GL0007914	_0317p_v_12145/3	0	1	2	-19.636	-11.073	-8.563	0.566	-15.13	4.877	0.001	-8.023	1_db	SFDQIDNAPEEKER	CCX95537.1	elongation factor Tu [Bacteroides sp. CAG:20]
0308_E_GL0007914	_0317p_v_12145/3	1	1	3	-19.636	-11.635	-8.001	0.74	-10.816	2.247	0.01	-6.695	1_db	SFDQIDNAPEEKER	CCX95537.1	elongation factor Tu [Bacteroides sp. CAG:20]
0308_E_GL0007914	_0317p_v_12145/3	2	2	3	-11.073	-11.635	0.562	0.897	0.626	4.209	0.804	0.398	1_db	SFDQIDNAPEEKER	CCX95537.1	elongation factor Tu [Bacteroides sp. CAG:20]
0308_E_GL0008045	_0309a_e_15134/2	0	1	2	-15.304	-20.25	4.946	0.722	6.85	7.962	0.001	3.633	1_db	TEHMFFEGDR	CCX47821.1	pyruvate phosphate dikinase [Bacteroides sp. CAG:927]
0308_E_GL0008045	_0309a_e_15134/2	1	1	3	-15.304	-12.844	-2.46	1.0	-2.46	6.036	0.107	-1.522	1_db	TEHMFFEGDR	CCX47821.1	pyruvate phosphate dikinase [Bacteroides sp. CAG:927]
0308_E_GL0008045	_0309a_e_15134/2	2	2	3	-20.25	-12.844	-7.406	0.741	-10.0	2.274	0.012	-6.351	1_db	TEHMFFEGDR	CCX47821.1	pyruvate phosphate dikinase [Bacteroides sp. CAG:927]
0308_E_GL0008045	_0317p_e_14506/3	0	1	2	-18.875	-20.25	1.375	0.908	1.514	7.602	0.337	0.803	1_db	HFGAQGIGLCR	CCX47821.1	pyruvate phosphate dikinase [Bacteroides sp. CAG:927]
0308_E_GL0008045	_0317p_e_14506/3	1	1	3	-18.875	-12.36	-6.516	0.954	-6.83	8.599	0.001	-4.228	1_db	HFGAQGIGLCR	CCX47821.1	pyruvate phosphate dikinase [Bacteroides sp. CAG:927]
0308_E_GL0008045	_0317p_e_14506/3	2	2	3	-20.25	-12.36	-7.89	0.394	-20.03	3.184	0.001	-12.72	1_db	HFGAQGIGLCR	CCX47821.1	pyruvate phosphate dikinase [Bacteroides sp. CAG:927]
0308_E_GL0008045	_0317p_e_17569/3	0	1	2	-19.636	-10.951	-8.685	0.215	-40.351	10.935	0.001	-21.399	1_db	FAWDSYRR	CCX47821.1	pyruvate phosphate dikinase [Bacteroides sp. CAG:927]
0308_E_GL0008045	_0317p_e_17569/3	1	1	3	-19.636	-11.995	-7.642	0.267	-28.575	5.372	0.001	-17.687	1_db	FAWDSYRR	CCX47821.1	pyruvate phosphate dikinase [Bacteroides sp. CAG:927]
0308_E_GL0008045	_0317p_e_17569/3	2	2	3	-10.951	-11.995	1.043	0.235	4.431	3.534	0.031	2.814	1_db	FAWDSYRR	CCX47821.1	pyruvate phosphate dikinase [Bacteroides sp. CAG:927]
0308_E_GL0008045	_0317p_s_21155/2	0	1	2	-19.636	-19.238	-0.398	0.997	-0.4	4.261	0.9	-0.212	1_db	WAALQGISEEER	CCX47821.1	pyruvate phosphate dikinase [Bacteroides sp. CAG:927]
0308_E_GL0008045	_0317p_s_21155/2	1	1	3	-19.636	-11.822	-7.814	0.523	-14.932	2.535	0.003	-9.243	1_db	WAALQGISEEER	CCX47821.1	pyruvate phosphate dikinase [Bacteroides sp. CAG:927]
0308_E_GL0008045	_0317p_s_21155/2	2	2	3	-19.238	-11.822	-7.416	1.098	-6.754	5.563	0.002	-4.289	1_db	WAALQGISEEER	CCX47821.1	pyruvate phosphate dikinase [Bacteroides sp. CAG:927]
0308_E_GL0008067	_0317p_n_26455/3	0	1	2	-19.636	-16.362	-3.274	0.23	-14.231	10.895	0.001	-7.547	1_db	KLVEGTPAVILEAVSKDEANAAK	WP_102747048.1
0308_E_GL0008067	_0317p_n_26455/3	1	1	3	-19.636	-18.509	-1.127	1.398	-0.806	2.065	0.739	-0.499	1_db	KLVEGTPAVILEAVSKDEANAAK	WP_102747048.1
0308_E_GL0008067	_0317p_n_26455/3	2	2	3	-16.362	-18.509	2.147	1.395	1.539	2.045	0.433	0.977	1_db	KLVEGTPAVILEAVSKDEANAAK	WP_102747048.1
0308_E_GL0008273	_0317p_n_25711/2	0	1	2	-18.82	-14.972	-3.849	0.529	-7.271	8.745	0.001	-3.856	1_db	INLIDTPGHVDFTVEVER	CCX46684.1	elongation factor G [Bacteroides sp. CAG:927]
0308_E_GL0008273	_0317p_n_25711/2	1	1	3	-18.82	-18.335	-0.485	1.629	-0.298	2.424	0.9	-0.184	1_db	INLIDTPGHVDFTVEVER	CCX46684.1	elongation factor G [Bacteroides sp. CAG:927]
0308_E_GL0008273	_0317p_n_25711/2	2	2	3	-14.972	-18.335	3.363	1.562	2.153	2.056	0.278	1.367	1_db	INLIDTPGHVDFTVEVER	CCX46684.1	elongation factor G [Bacteroides sp. CAG:927]
0308_E_GL0008273	_0317p_u_12754/3	0	1	2	-19.636	-14.565	-5.071	0.284	-17.836	8.653	0.001	-9.459	1_db	TQKDLDKLGVGLQK	CCX46684.1	elongation factor G [Bacteroides sp. CAG:927]
0308_E_GL0008273	_0317p_u_12754/3	1	1	3	-19.636	-18.005	-1.631	1.88	-0.868	2.036	0.713	-0.537	1_db	TQKDLDKLGVGLQK	CCX46684.1	elongation factor G [Bacteroides sp. CAG:927]
0308_E_GL0008273	_0317p_u_12754/3	2	2	3	-14.565	-18.005	3.44	1.885	1.825	2.057	0.35	1.159	1_db	TQKDLDKLGVGLQK	CCX46684.1	elongation factor G [Bacteroides sp. CAG:927]
0308_E_GL0008278	_0317p_e_11752/3	0	1	2	-19.636	-19.122	-0.515	1.259	-0.409	4.161	0.9	-0.217	1_db	ATVGVVGNSEHSLER	WP_107036221.1
0308_E_GL0008278	_0317p_e_11752/3	1	1	3	-19.636	-14.134	-5.502	0.249	-22.074	6.25	0.001	-13.663	1_db	ATVGVVGNSEHSLER	WP_107036221.1
0308_E_GL0008278	_0317p_e_11752/3	2	2	3	-19.122	-14.134	-4.988	1.259	-3.961	4.158	0.033	-2.516	1_db	ATVGVVGNSEHSLER	WP_107036221.1
0308_E_GL0008287	_0317p_n_21737/2	0	1	2	-19.636	-12.802	-6.834	0.429	-15.945	5.668	0.001	-8.456	1_db	MYEFLER	OKY86032.1	50S ribosomal protein L5 [Bacteroidales bacterium 52_46]
0308_E_GL0008287	_0317p_n_21737/2	1	1	3	-19.636	-12.872	-6.764	0.245	-27.577	6.479	0.001	-17.07	1_db	MYEFLER	OKY86032.1	50S ribosomal protein L5 [Bacteroidales bacterium 52_46]
0308_E_GL0008287	_0317p_n_21737/2	2	2	3	-12.802	-12.872	0.069	0.426	0.163	5.283	0.9	0.104	1_db	MYEFLER	OKY86032.1	50S ribosomal protein L5 [Bacteroidales bacterium 52_46]
0308_E_GL0008287	_0317p_s_23845/2	0	1	2	-19.636	-20.25	0.614	0.257	2.391	9.872	0.089	1.268	1_db	EFNYSTVMQVPR	OKY86032.1	50S ribosomal protein L5 [Bacteroidales bacterium 52_46]
0308_E_GL0008287	_0317p_s_23845/2	1	1	3	-19.636	-14.975	-4.661	0.187	-24.965	8.339	0.001	-15.453	1_db	EFNYSTVMQVPR	OKY86032.1	50S ribosomal protein L5 [Bacteroidales bacterium 52_46]
0308_E_GL0008287	_0317p_s_23845/2	2	2	3	-20.25	-14.975	-5.275	0.196	-26.947	4.784	0.001	-17.112	1_db	EFNYSTVMQVPR	OKY86032.1	50S ribosomal protein L5 [Bacteroidales bacterium 52_46]
0308_E_GL0008300	_0317p_s_10462/2	0	1	2	-19.636	-13.491	-6.145	0.478	-12.867	5.292	0.001	-6.823	1_db	KTSEYGVQLR	OKY86046.1	30S ribosomal protein S4 [Bacteroidales bacterium 52_46]
0308_E_GL0008300	_0317p_s_10462/2	1	1	3	-19.636	-13.757	-5.879	0.263	-22.389	5.581	0.001	-13.858	1_db	KTSEYGVQLR	OKY86046.1	30S ribosomal protein S4 [Bacteroidales bacterium 52_46]
0308_E_GL0008300	_0317p_s_10462/2	2	2	3	-13.491	-13.757	0.266	0.484	0.549	5.292	0.84	0.349	1_db	KTSEYGVQLR	OKY86046.1	30S ribosomal protein S4 [Bacteroidales bacterium 52_46]
0308_E_GL0009414	_0317p_v_25055/3	0	1	2	-19.636	-20.25	0.614	0.257	2.391	9.872	0.089	1.268	1_db	ANDMGVICGVTTNPSLIAK	WP_007862230.1	MULTISPECIES: fructose-6-phosphate aldolase [Clostridiales]
0308_E_GL0009414	_0317p_v_25055/3	1	1	3	-19.636	-15.869	-3.767	0.426	-8.853	2.883	0.007	-5.48	1_db	ANDMGVICGVTTNPSLIAK	WP_007862230.1	MULTISPECIES: fructose-6-phosphate aldolase [Clostridiales]
0308_E_GL0009414	_0317p_v_25055/3	2	2	3	-20.25	-15.869	-4.381	0.43	-10.198	2.953	0.004	-6.476	1_db	ANDMGVICGVTTNPSLIAK	WP_007862230.1	MULTISPECIES: fructose-6-phosphate aldolase [Clostridiales]
0308_E_GL0009446	_0317p_u_13927/2	0	1	2	-18.977	-19.031	0.054	1.391	0.039	6.685	0.9	0.02	1_db	NKPWEFNDK	OKY98610.1	hypothetical protein BHV67_05695 [Bacteroidales bacterium 43_36]
0308_E_GL0009446	_0317p_u_13927/2	1	1	3	-18.977	-12.63	-6.347	0.991	-6.407	6.122	0.002	-3.966	1_db	NKPWEFNDK	OKY98610.1	hypothetical protein BHV67_05695 [Bacteroidales bacterium 43_36]
0308_E_GL0009446	_0317p_u_13927/2	2	2	3	-19.031	-12.63	-6.401	1.396	-4.585	5.84	0.009	-2.912	1_db	NKPWEFNDK	OKY98610.1	hypothetical protein BHV67_05695 [Bacteroidales bacterium 43_36]
0308_E_GL0010243	_0317p_e_21847/3	0	1	2	-19.636	-14.715	-4.922	0.285	-17.26	8.621	0.001	-9.153	1_db	EQVIINTWYGGEMKK	WP_068961818.1	MULTISPECIES: phosphoenolpyruvate carboxykinase (ATP) [Bacteroidales]
0308_E_GL0010243	_0317p_e_21847/3	1	1	3	-19.636	-17.017	-2.62	1.908	-1.373	2.035	0.49	-0.85	1_db	EQVIINTWYGGEMKK	WP_068961818.1	MULTISPECIES: phosphoenolpyruvate carboxykinase (ATP) [Bacteroidales]
0308_E_GL0010243	_0317p_e_21847/3	2	2	3	-14.715	-17.017	2.302	1.913	1.204	2.056	0.562	0.764	1_db	EQVIINTWYGGEMKK	WP_068961818.1	MULTISPECIES: phosphoenolpyruvate carboxykinase (ATP) [Bacteroidales]
0308_E_GL0010545	_0317p_v_21924/2	0	1	2	-19.056	-13.596	-5.459	0.58	-9.408	9.943	0.001	-4.989	1_db	TYNISTSDTWMK	WP_107033319.1
0308_E_GL0010545	_0317p_v_21924/2	1	1	3	-19.056	-16.33	-2.726	1.517	-1.797	2.547	0.329	-1.112	1_db	TYNISTSDTWMK	WP_107033319.1
0308_E_GL0010545	_0317p_v_21924/2	2	2	3	-13.596	-16.33	2.733	1.451	1.884	2.138	0.33	1.197	1_db	TYNISTSDTWMK	WP_107033319.1
0308_E_GL0010896	_0317p_j_26853/3	0	1	2	-19.636	-14.962	-4.675	0.264	-17.702	9.528	0.001	-9.388	1_db	GPYSAMYPLRPWTIR	WP_068960781.1	MULTISPECIES: methylmalonyl-CoA mutase [Bacteroidales]
0308_E_GL0010896	_0317p_j_26853/3	1	1	3	-19.636	-18.045	-1.591	1.841	-0.864	2.037	0.714	-0.535	1_db	GPYSAMYPLRPWTIR	WP_068960781.1	MULTISPECIES: methylmalonyl-CoA mutase [Bacteroidales]
0308_E_GL0010896	_0317p_j_26853/3	2	2	3	-14.962	-18.045	3.083	1.843	1.673	2.046	0.392	1.062	1_db	GPYSAMYPLRPWTIR	WP_068960781.1	MULTISPECIES: methylmalonyl-CoA mutase [Bacteroidales]
0308_E_GL0012796	_0317p_v_17382/3	0	1	2	-19.636	-20.25	0.614	0.257	2.391	9.872	0.089	1.268	1_db	KILSDIQDGSFAK	WP_022032753.1	ketol-acid reductoisomerase [Hungatella hathewayi]
0308_E_GL0012796	_0317p_v_17382/3	1	1	3	-19.636	-13.43	-6.206	0.585	-10.605	2.414	0.008	-6.564	1_db	KILSDIQDGSFAK	WP_022032753.1	ketol-acid reductoisomerase [Hungatella hathewayi]
0308_E_GL0012796	_0317p_v_17382/3	2	2	3	-20.25	-13.43	-6.82	0.588	-11.595	2.455	0.006	-7.363	1_db	KILSDIQDGSFAK	WP_022032753.1	ketol-acid reductoisomerase [Hungatella hathewayi]
0308_E_GL0013395	_0317p_u_22439/2	0	1	2	-19.636	-13.87	-5.766	0.263	-21.9	9.564	0.001	-11.614	1_db	AADFDLTTATLEK	CDD04563.1	putative uncharacterized protein [Prevotella sp. CAG:592]
0308_E_GL0013395	_0317p_u_22439/2	1	1	3	-19.636	-14.108	-5.528	0.628	-8.804	2.353	0.014	-5.45	1_db	AADFDLTTATLEK	CDD04563.1	putative uncharacterized protein [Prevotella sp. CAG:592]
0308_E_GL0013395	_0317p_u_22439/2	2	2	3	-13.87	-14.108	0.238	0.633	0.375	2.429	0.9	0.238	1_db	AADFDLTTATLEK	CDD04563.1	putative uncharacterized protein [Prevotella sp. CAG:592]
0308_E_GL0013656	_0317p_v_16064/3	0	1	2	-19.636	-12.263	-7.373	0.296	-24.935	8.223	0.001	-13.224	1_db	AMDTPHNLIMSR	WP_044270589.1	ABC transporter ATP-binding protein [Bacteroides timonensis]
0308_E_GL0013656	_0317p_v_16064/3	1	1	3	-19.636	-17.374	-2.262	2.501	-0.904	2.02	0.697	-0.56	1_db	AMDTPHNLIMSR	WP_044270589.1	ABC transporter ATP-binding protein [Bacteroides timonensis]
0308_E_GL0013656	_0317p_v_16064/3	2	2	3	-12.263	-17.374	5.111	2.506	2.039	2.036	0.302	1.295	1_db	AMDTPHNLIMSR	WP_044270589.1	ABC transporter ATP-binding protein [Bacteroides timonensis]
0308_E_GL0013902	_0317p_v_19041/2	0	1	2	-19.636	-20.25	0.614	0.257	2.391	9.872	0.089	1.268	1_db	YFEVGSCSNLGDAQAR	WP_008716396.1	MULTISPECIES: serine--tRNA ligase [unclassified Clostridiales (miscellaneous)]
0308_E_GL0013902	_0317p_v_19041/2	1	1	3	-19.636	-14.467	-5.169	0.468	-11.039	2.697	0.005	-6.833	1_db	YFEVGSCSNLGDAQAR	WP_008716396.1	MULTISPECIES: serine--tRNA ligase [unclassified Clostridiales (miscellaneous)]
0308_E_GL0013902	_0317p_v_19041/2	2	2	3	-20.25	-14.467	-5.783	0.472	-12.253	2.758	0.003	-7.781	1_db	YFEVGSCSNLGDAQAR	WP_008716396.1	MULTISPECIES: serine--tRNA ligase [unclassified Clostridiales (miscellaneous)]
0308_E_GL0014052	_0317p_e_11068/2	0	1	2	-19.636	-20.25	0.614	0.257	2.391	9.872	0.089	1.268	1_db	YSDGLHQAIEAK	CDE06426.1	protein translocase subunit SecA [Prevotella sp. CAG:485]
0308_E_GL0014052	_0317p_e_11068/2	1	1	3	-19.636	-14.143	-5.493	0.371	-14.82	3.267	0.001	-9.173	1_db	YSDGLHQAIEAK	CDE06426.1	protein translocase subunit SecA [Prevotella sp. CAG:485]
0308_E_GL0014052	_0317p_e_11068/2	2	2	3	-20.25	-14.143	-6.107	0.375	-16.272	3.34	0.001	-10.333	1_db	YSDGLHQAIEAK	CDE06426.1	protein translocase subunit SecA [Prevotella sp. CAG:485]
0308_E_GL0014481	_0317p_j_23061/2	0	1	2	-19.636	-14.427	-5.209	0.219	-23.816	10.988	0.001	-12.63	1_db	VVSMSDSDGSIYVPDGISR	WP_107036963.1
0308_E_GL0014481	_0317p_j_23061/2	1	1	3	-19.636	-20.066	0.429	0.492	0.873	2.62	0.697	0.54	1_db	VVSMSDSDGSIYVPDGISR	WP_107036963.1
0308_E_GL0014481	_0317p_j_23061/2	2	2	3	-14.427	-20.066	5.639	0.477	11.829	2.322	0.008	7.512	1_db	VVSMSDSDGSIYVPDGISR	WP_107036963.1
0308_E_GL0014481	_0317p_u_23929/2	0	1	2	-19.636	-13.076	-6.561	0.462	-14.203	5.397	0.001	-7.532	1_db	MNAVAVIDELKR	WP_107036963.1
0308_E_GL0014481	_0317p_u_23929/2	1	1	3	-19.636	-14.597	-5.039	0.333	-15.145	3.714	0.001	-9.375	1_db	MNAVAVIDELKR	WP_107036963.1
0308_E_GL0014481	_0317p_u_23929/2	2	2	3	-13.076	-14.597	1.522	0.512	2.975	5.977	0.056	1.889	1_db	MNAVAVIDELKR	WP_107036963.1
0308_E_GL0015817	_0317p_ms_15764/2	0	1	2	-19.636	-14.59	-5.046	0.29	-17.39	8.426	0.001	-9.222	1_db	AGFELVNSRDEVSK	WP_068961184.1	hypothetical protein [Parabacteroides sp. YL27]
0308_E_GL0015817	_0317p_ms_15764/2	1	1	3	-19.636	-20.066	0.429	0.492	0.873	2.62	0.697	0.54	1_db	AGFELVNSRDEVSK	WP_068961184.1	hypothetical protein [Parabacteroides sp. YL27]
0308_E_GL0015817	_0317p_ms_15764/2	2	2	3	-14.59	-20.066	5.475	0.513	10.665	3.037	0.003	6.773	1_db	AGFELVNSRDEVSK	WP_068961184.1	hypothetical protein [Parabacteroides sp. YL27]
0308_E_GL0015821	_0317p_j_28427/2	0	1	2	-19.636	-14.185	-5.452	0.308	-17.725	7.822	0.001	-9.4	1_db	ELHTFLNNELPEIDWR	WP_107031240.1
0308_E_GL0015821	_0317p_j_28427/2	1	1	3	-19.636	-20.066	0.429	0.492	0.873	2.62	0.697	0.54	1_db	ELHTFLNNELPEIDWR	WP_107031240.1
0308_E_GL0015821	_0317p_j_28427/2	2	2	3	-14.185	-20.066	5.881	0.523	11.235	3.239	0.002	7.135	1_db	ELHTFLNNELPEIDWR	WP_107031240.1
0308_E_GL0015843	_0317p_my_15234/2	0	1	2	-19.636	-13.991	-5.645	0.316	-17.87	7.57	0.001	-9.477	1_db	LAEMEKDYAQLK	WP_107031218.1
0308_E_GL0015843	_0317p_my_15234/2	1	1	3	-19.636	-16.552	-3.084	2.017	-1.529	2.031	0.437	-0.947	1_db	LAEMEKDYAQLK	WP_107031218.1
0308_E_GL0015843	_0317p_my_15234/2	2	2	3	-13.991	-16.552	2.561	2.026	1.264	2.068	0.535	0.803	1_db	LAEMEKDYAQLK	WP_107031218.1
0308_E_GL0015853	_0317p_ms_20120/3	0	1	2	-19.636	-14.322	-5.314	0.356	-14.947	6.643	0.001	-7.926	1_db	YFDDPSTITEDEIRR	CCX46684.1	elongation factor G [Bacteroides sp. CAG:927]
0308_E_GL0015853	_0317p_ms_20120/3	1	1	3	-19.636	-18.062	-1.574	1.828	-0.861	2.038	0.715	-0.533	1_db	YFDDPSTITEDEIRR	CCX46684.1	elongation factor G [Bacteroides sp. CAG:927]
0308_E_GL0015853	_0317p_ms_20120/3	2	2	3	-14.322	-18.062	3.74	1.846	2.026	2.116	0.299	1.287	1_db	YFDDPSTITEDEIRR	CCX46684.1	elongation factor G [Bacteroides sp. CAG:927]
0308_E_GL0016273	_0317p_u_28624/3	0	1	2	-19.201	-14.271	-4.93	0.536	-9.194	9.728	0.001	-4.876	1_db	TLQIGELHFEGLELMNAK	WP_107033487.1
0308_E_GL0016273	_0317p_u_28624/3	1	1	3	-19.201	-20.066	0.865	0.666	1.299	6.575	0.443	0.804	1_db	TLQIGELHFEGLELMNAK	WP_107033487.1
0308_E_GL0016273	_0317p_u_28624/3	2	2	3	-14.271	-20.066	5.795	0.515	11.254	3.067	0.003	7.147	1_db	TLQIGELHFEGLELMNAK	WP_107033487.1
0308_E_GL0017625	_0317p_j_30433/2	0	1	2	-19.636	-15.335	-4.301	0.263	-16.371	9.589	0.001	-8.682	1_db	NPVNPDLELWIGALER	WP_107031886.1
0308_E_GL0017625	_0317p_j_30433/2	1	1	3	-19.636	-18.426	-1.21	1.474	-0.821	2.059	0.733	-0.508	1_db	NPVNPDLELWIGALER	WP_107031886.1
0308_E_GL0017625	_0317p_j_30433/2	2	2	3	-15.335	-18.426	3.091	1.476	2.094	2.071	0.288	1.33	1_db	NPVNPDLELWIGALER	WP_107031886.1
0308_E_GL0017869	_0317p_v_12857/2	0	1	2	-19.636	-13.422	-6.215	0.248	-25.016	10.241	0.001	-13.266	1_db	MELGEPDASGR	WP_068960019.1	glutamate synthase (NADPH), homotetrameric [Parabacteroides sp. YL27]
0308_E_GL0017869	_0317p_v_12857/2	1	1	3	-19.636	-11.756	-7.88	0.253	-31.185	6.064	0.001	-19.303	1_db	MELGEPDASGR	WP_068960019.1	glutamate synthase (NADPH), homotetrameric [Parabacteroides sp. YL27]
0308_E_GL0017869	_0317p_v_12857/2	2	2	3	-13.422	-11.756	-1.666	0.251	-6.627	5.21	0.002	-4.208	1_db	MELGEPDASGR	WP_068960019.1	glutamate synthase (NADPH), homotetrameric [Parabacteroides sp. YL27]
0308_E_GL0018506	_0317p_e_31128/3	0	1	2	-19.636	-13.653	-5.983	0.403	-14.86	5.941	0.001	-7.881	1_db	GIIDAILDGAILKAPTK	CCX47464.1	phosphoenolpyruvate carboxykinase [ATP]
0308_E_GL0018506	_0317p_e_31128/3	1	1	3	-19.636	-15.88	-3.756	1.686	-2.228	2.045	0.265	-1.379	1_db	GIIDAILDGAILKAPTK	CCX47464.1	phosphoenolpyruvate carboxykinase [ATP]
0308_E_GL0018506	_0317p_e_31128/3	2	2	3	-13.653	-15.88	2.227	1.715	1.298	2.188	0.514	0.825	1_db	GIIDAILDGAILKAPTK	CCX47464.1	phosphoenolpyruvate carboxykinase [ATP]
0308_E_GL0019777	_0317p_e_17022/3	0	1	2	-19.636	-11.714	-7.922	0.287	-27.556	8.529	0.001	-14.613	1_db	TISFNDLRR	PWL60282.1
0308_E_GL0019777	_0317p_e_17022/3	1	1	3	-19.636	-12.557	-7.079	0.197	-36.011	8.955	0.001	-22.29	1_db	TISFNDLRR	PWL60282.1
0308_E_GL0019777	_0317p_e_17022/3	2	2	3	-11.714	-12.557	0.843	0.243	3.472	5.031	0.039	2.205	1_db	TISFNDLRR	PWL60282.1
0308_E_GL0019945	_0317p_v_15260/2	0	1	2	-19.636	-13.222	-6.414	0.269	-23.818	9.292	0.001	-12.631	1_db	SNIQDKELILR	WP_016272362.1	hypothetical protein [Bacteroides uniformis]
0308_E_GL0019945	_0317p_v_15260/2	1	1	3	-19.636	-18.038	-1.598	1.851	-0.863	2.037	0.715	-0.534	1_db	SNIQDKELILR	WP_016272362.1	hypothetical protein [Bacteroides uniformis]
0308_E_GL0019945	_0317p_v_15260/2	2	2	3	-13.222	-18.038	4.816	1.854	2.598	2.049	0.209	1.65	1_db	SNIQDKELILR	WP_016272362.1	hypothetical protein [Bacteroides uniformis]
0308_E_GL0020165	_0317p_ms_27512/3	0	1	2	-19.636	-15.12	-4.516	0.191	-23.68	9.081	0.001	-12.558	1_db	VTQPAIFLHSVILAK	WP_107036282.1
0308_E_GL0020165	_0317p_ms_27512/3	1	1	3	-19.636	-16.283	-3.353	2.148	-1.561	2.027	0.427	-0.966	1_db	VTQPAIFLHSVILAK	WP_107036282.1
0308_E_GL0020165	_0317p_ms_27512/3	2	2	3	-15.12	-16.283	1.163	2.142	0.543	2.005	0.857	0.345	1_db	VTQPAIFLHSVILAK	WP_107036282.1
0308_E_GL0021293	_0317p_s_19111/2	0	1	2	-19.636	-20.25	0.614	0.257	2.391	9.872	0.089	1.268	1_db	MDIQIKPIVTEK	CDE09582.1	ribosomal protein L23 [Prevotella sp. CAG:485]
0308_E_GL0021293	_0317p_s_19111/2	1	1	3	-19.636	-13.804	-5.832	0.688	-8.48	2.289	0.017	-5.249	1_db	MDIQIKPIVTEK	CDE09582.1	ribosomal protein L23 [Prevotella sp. CAG:485]
0308_E_GL0021293	_0317p_s_19111/2	2	2	3	-20.25	-13.804	-6.446	0.69	-9.338	2.319	0.013	-5.93	1_db	MDIQIKPIVTEK	CDE09582.1	ribosomal protein L23 [Prevotella sp. CAG:485]
0308_E_GL0021344	_0317p_j_14263/3	0	1	2	-19.636	-12.843	-6.793	0.549	-12.371	4.939	0.001	-6.561	1_db	FAAQHHFFGYEGR	CDE07571.1	diphosphate-fructose-6-phosphate 1-phosphotransferase [Prevotella sp. CAG:485]
0308_E_GL0021344	_0317p_j_14263/3	1	1	3	-19.636	-15.059	-4.577	2.072	-2.209	2.029	0.27	-1.367	1_db	FAAQHHFFGYEGR	CDE07571.1	diphosphate-fructose-6-phosphate 1-phosphotransferase [Prevotella sp. CAG:485]
0308_E_GL0021344	_0317p_j_14263/3	2	2	3	-12.843	-15.059	2.217	2.129	1.041	2.257	0.628	0.661	1_db	FAAQHHFFGYEGR	CDE07571.1	diphosphate-fructose-6-phosphate 1-phosphotransferase [Prevotella sp. CAG:485]
0308_E_GL0022643	_0317p_j_17748/3	0	1	2	-19.636	-14.798	-4.839	0.428	-11.311	5.676	0.001	-5.998	1_db	RFEGLNPVHTPGVLVK	WP_005826585.1	MULTISPECIES: L-ribulose-5-phosphate 4-epimerase [Bacteria]
0308_E_GL0022643	_0317p_j_17748/3	1	1	3	-19.636	-20.066	0.429	0.492	0.873	2.62	0.697	0.54	1_db	RFEGLNPVHTPGVLVK	WP_005826585.1	MULTISPECIES: L-ribulose-5-phosphate 4-epimerase [Bacteria]
0308_E_GL0022643	_0317p_j_17748/3	2	2	3	-14.798	-20.066	5.268	0.602	8.751	4.702	0.001	5.557	1_db	RFEGLNPVHTPGVLVK	WP_005826585.1	MULTISPECIES: L-ribulose-5-phosphate 4-epimerase [Bacteria]
0308_E_GL0022953	_0317p_ms_15587/3	0	1	2	-19.636	-14.301	-5.335	0.235	-22.745	10.775	0.001	-12.062	1_db	MHPVDSNEISFR	PWL59686.1
0308_E_GL0022953	_0317p_ms_15587/3	1	1	3	-19.636	-12.732	-6.905	0.309	-22.37	4.141	0.001	-13.847	1_db	MHPVDSNEISFR	PWL59686.1
0308_E_GL0022953	_0317p_ms_15587/3	2	2	3	-14.301	-12.732	-1.569	0.296	-5.293	3.521	0.018	-3.362	1_db	MHPVDSNEISFR	PWL59686.1
0308_E_GL0022953	_0317p_u_17058/2	0	1	2	-19.636	-14.58	-5.056	0.214	-23.654	10.899	0.001	-12.544	1_db	FFDQGHLSEDEMR	PWL59686.1
0308_E_GL0022953	_0317p_u_17058/2	1	1	3	-19.636	-20.066	0.429	0.492	0.873	2.62	0.697	0.54	1_db	FFDQGHLSEDEMR	PWL59686.1
0308_E_GL0022953	_0317p_u_17058/2	2	2	3	-14.58	-20.066	5.485	0.474	11.563	2.279	0.009	7.343	1_db	FFDQGHLSEDEMR	PWL59686.1
0308_E_GL0024584	_0317p_s_25193/2	0	1	2	-19.636	-20.25	0.614	0.257	2.391	9.872	0.089	1.268	1_db	IVFVGPCVAKR	WP_057329228.1	hydrogenase [Parabacteroides distasonis]
0308_E_GL0024584	_0317p_s_25193/2	1	1	3	-19.636	-13.255	-6.381	0.261	-24.44	5.649	0.001	-15.128	1_db	IVFVGPCVAKR	WP_057329228.1	hydrogenase [Parabacteroides distasonis]
0308_E_GL0024584	_0317p_s_25193/2	2	2	3	-20.25	-13.255	-6.995	0.268	-26.135	5.215	0.001	-16.597	1_db	IVFVGPCVAKR	WP_057329228.1	hydrogenase [Parabacteroides distasonis]
0308_E_GL0024812	_0317p_e_30791/3	0	1	2	-19.636	-15.007	-4.63	0.404	-11.458	5.924	0.001	-6.076	1_db	SAFNFIHAVLPIMMR	CDE57199.1	3-oxoacyl-[acyl-carrier-protein]
0308_E_GL0024812	_0317p_e_30791/3	1	1	3	-19.636	-18.19	-1.446	1.701	-0.85	2.044	0.72	-0.526	1_db	SAFNFIHAVLPIMMR	CDE57199.1	3-oxoacyl-[acyl-carrier-protein]
0308_E_GL0024812	_0317p_e_30791/3	2	2	3	-15.007	-18.19	3.183	1.73	1.84	2.187	0.338	1.168	1_db	SAFNFIHAVLPIMMR	CDE57199.1	3-oxoacyl-[acyl-carrier-protein]
0308_E_GL0028170	_0317p_ms_25278/2	0	1	2	-19.636	-15.524	-4.112	0.335	-12.276	7.074	0.001	-6.51	1_db	FLDATTDICPNWK	WP_073347739.1	phosphoribosylaminoimidazolesuccinocarboxamide synthase [Bacteroides sp. Marseille-P3132]
0308_E_GL0028170	_0317p_ms_25278/2	1	1	3	-19.636	-18.717	-0.919	1.199	-0.767	2.089	0.756	-0.475	1_db	FLDATTDICPNWK	WP_073347739.1	phosphoribosylaminoimidazolesuccinocarboxamide synthase [Bacteroides sp. Marseille-P3132]
0308_E_GL0028170	_0317p_ms_25278/2	2	2	3	-15.524	-18.717	3.193	1.219	2.619	2.233	0.193	1.663	1_db	FLDATTDICPNWK	WP_073347739.1	phosphoribosylaminoimidazolesuccinocarboxamide synthase [Bacteroides sp. Marseille-P3132]
0308_E_GL0028326	_0309a_j_24552/3	0	1	2	-15.229	-19.348	4.119	0.927	4.445	5.016	0.015	2.357	1_db	QLTPHPWDALDTDLK	WP_008645692.1	MULTISPECIES: 30S ribosomal protein S1 [Bacteroides]
0308_E_GL0028326	_0309a_j_24552/3	1	1	3	-15.229	-20.066	4.837	0.553	8.746	3.986	0.002	5.414	1_db	QLTPHPWDALDTDLK	WP_008645692.1	MULTISPECIES: 30S ribosomal protein S1 [Bacteroides]
0308_E_GL0028326	_0309a_j_24552/3	2	2	3	-19.348	-20.066	0.718	0.987	0.727	5.651	0.746	0.462	1_db	QLTPHPWDALDTDLK	WP_008645692.1	MULTISPECIES: 30S ribosomal protein S1 [Bacteroides]
0308_E_GL0029190	_0317p_e_27770/2	0	1	2	-19.247	-20.25	1.003	0.556	1.804	8.64	0.224	0.957	1_db	EQIIFPEIEYDKIDK	CDA45662.1	50S ribosomal protein L5 [Proteobacteria bacterium CAG:139]
0308_E_GL0029190	_0317p_e_27770/2	1	1	3	-19.247	-14.991	-4.256	0.563	-7.555	8.63	0.001	-4.676	1_db	EQIIFPEIEYDKIDK	CDA45662.1	50S ribosomal protein L5 [Proteobacteria bacterium CAG:139]
0308_E_GL0029190	_0317p_e_27770/2	2	2	3	-20.25	-14.991	-5.259	0.279	-18.845	4.914	0.001	-11.967	1_db	EQIIFPEIEYDKIDK	CDA45662.1	50S ribosomal protein L5 [Proteobacteria bacterium CAG:139]
0308_E_GL0033864	_0317p_e_17033/3	0	1	2	-19.636	-14.171	-5.465	0.288	-18.971	8.506	0.001	-10.061	1_db	VLAGKPYFSVASGGGTGR	WP_005847449.1	MULTISPECIES: hypothetical protein [Bacteroides]
0308_E_GL0033864	_0317p_e_17033/3	1	1	3	-19.636	-15.908	-3.729	1.632	-2.285	2.048	0.255	-1.414	1_db	VLAGKPYFSVASGGGTGR	WP_005847449.1	MULTISPECIES: hypothetical protein [Bacteroides]
0308_E_GL0033864	_0317p_e_17033/3	2	2	3	-14.171	-15.908	1.737	1.638	1.06	2.079	0.625	0.673	1_db	VLAGKPYFSVASGGGTGR	WP_005847449.1	MULTISPECIES: hypothetical protein [Bacteroides]
0308_E_GL0036548	_0317p_v_13721/2	0	1	2	-19.636	-20.25	0.614	0.257	2.391	9.872	0.089	1.268	1_db	ITPVKDVIEPR	EDP16385.1	hypothetical protein CLOBOL_03151 [ [[Clostridium]
0308_E_GL0036548	_0317p_v_13721/2	1	1	3	-19.636	-13.613	-6.023	0.418	-14.423	2.927	0.002	-8.928	1_db	ITPVKDVIEPR	EDP16385.1	hypothetical protein CLOBOL_03151 [ [[Clostridium]
0308_E_GL0036548	_0317p_v_13721/2	2	2	3	-20.25	-13.613	-6.637	0.422	-15.737	2.997	0.001	-9.994	1_db	ITPVKDVIEPR	EDP16385.1	hypothetical protein CLOBOL_03151 [ [[Clostridium]
0308_E_GL0036712	_0317p_s_26577/2	0	1	2	-19.636	-15.238	-4.398	1.206	-3.647	4.176	0.043	-1.934	1_db	NTTPSIVAFVDGGER	CCX46771.1	chaperone protein DnaK [Bacteroides sp. CAG:927]
0308_E_GL0036712	_0317p_s_26577/2	1	1	3	-19.636	-14.726	-4.91	0.182	-26.971	7.796	0.001	-16.694	1_db	NTTPSIVAFVDGGER	CCX46771.1	chaperone protein DnaK [Bacteroides sp. CAG:927]
0308_E_GL0036712	_0317p_s_26577/2	2	2	3	-15.238	-14.726	-0.512	1.194	-0.429	4.011	0.9	-0.272	1_db	NTTPSIVAFVDGGER	CCX46771.1	chaperone protein DnaK [Bacteroides sp. CAG:927]
0308_E_GL0037200	_0317p_j_27131/3	0	1	2	-19.636	-13.669	-5.967	0.205	-29.094	10.498	0.001	-15.429	1_db	IVEFELNDAEKELFHK	OKY86473.1	malate dehydrogenase [Bacteroidales bacterium 52_46]
0308_E_GL0037200	_0317p_j_27131/3	1	1	3	-19.636	-20.066	0.429	0.492	0.873	2.62	0.697	0.54	1_db	IVEFELNDAEKELFHK	OKY86473.1	malate dehydrogenase [Bacteroidales bacterium 52_46]
0308_E_GL0037200	_0317p_j_27131/3	2	2	3	-13.669	-20.066	6.396	0.471	13.593	2.209	0.007	8.632	1_db	IVEFELNDAEKELFHK	OKY86473.1	malate dehydrogenase [Bacteroidales bacterium 52_46]
0308_E_GL0037202	_0317p_n_27935/3	0	1	2	-19.636	-13.142	-6.495	0.53	-12.253	5.017	0.001	-6.498	1_db	ADKLAEMFINNFK	WP_107032062.1
0308_E_GL0037202	_0317p_n_27935/3	1	1	3	-19.636	-18.252	-1.385	1.645	-0.842	2.047	0.724	-0.521	1_db	ADKLAEMFINNFK	WP_107032062.1
0308_E_GL0037202	_0317p_n_27935/3	2	2	3	-13.142	-18.252	5.11	1.71	2.989	2.381	0.143	1.898	1_db	ADKLAEMFINNFK	WP_107032062.1
0308_E_GL0037247	_0317p_n_10101/3	0	1	2	-19.636	-14.342	-5.294	0.351	-15.075	6.726	0.001	-7.994	1_db	IIKENNLESVR	WP_107032768.1
0308_E_GL0037247	_0317p_n_10101/3	1	1	3	-19.636	-13.712	-5.924	0.342	-17.316	3.582	0.001	-10.718	1_db	IIKENNLESVR	WP_107032768.1
0308_E_GL0037247	_0317p_n_10101/3	2	2	3	-14.342	-13.712	-0.63	0.422	-1.493	5.455	0.364	-0.948	1_db	IIKENNLESVR	WP_107032768.1
0308_E_GL0037252	_0317p_j_25513/3	0	1	2	-19.636	-14.922	-4.714	0.296	-15.935	8.217	0.001	-8.45	1_db	LMVTGGVEPTKENIEGWIK	WP_107032762.1
0308_E_GL0037252	_0317p_j_25513/3	1	1	3	-19.636	-17.516	-2.12	1.522	-1.393	2.055	0.482	-0.862	1_db	LMVTGGVEPTKENIEGWIK	WP_107032762.1
0308_E_GL0037252	_0317p_j_25513/3	2	2	3	-14.922	-17.516	2.594	1.53	1.695	2.099	0.382	1.076	1_db	LMVTGGVEPTKENIEGWIK	WP_107032762.1
0308_E_GL0037467	_0317p_e_29442/2	0	1	2	-19.636	-19.077	-0.559	1.153	-0.485	4.193	0.875	-0.257	1_db	VEIGLTYIYGIGR	WP_002576420.1	MULTISPECIES: 30S ribosomal protein S13 [Clostridiales]
0308_E_GL0037467	_0317p_e_29442/2	1	1	3	-19.636	-13.647	-5.99	0.278	-21.568	4.982	0.001	-13.35	1_db	VEIGLTYIYGIGR	WP_002576420.1	MULTISPECIES: 30S ribosomal protein S13 [Clostridiales]
0308_E_GL0037467	_0317p_e_29442/2	2	2	3	-19.077	-13.647	-5.431	1.16	-4.682	4.277	0.018	-2.973	1_db	VEIGLTYIYGIGR	WP_002576420.1	MULTISPECIES: 30S ribosomal protein S13 [Clostridiales]
0308_E_GL0040211	_0317p_j_11117/3	0	1	2	-19.636	-13.665	-5.971	0.221	-27.056	10.999	0.001	-14.348	1_db	KYESTFGEIRPK	WP_107032054.1
0308_E_GL0040211	_0317p_j_11117/3	1	1	3	-19.636	-20.066	0.429	0.492	0.873	2.62	0.697	0.54	1_db	KYESTFGEIRPK	WP_107032054.1
0308_E_GL0040211	_0317p_j_11117/3	2	2	3	-13.665	-20.066	6.4	0.478	13.402	2.338	0.006	8.511	1_db	KYESTFGEIRPK	WP_107032054.1
0308_E_GL0040214	_0317p_ms_26317/3	0	1	2	-19.636	-15.192	-4.444	0.496	-8.954	5.182	0.001	-4.748	1_db	ITEVIPVDLAVEQMKK	OKY85570.1	pyruvate:ferredoxin (flavodoxin) oxidoreductase [Bacteroidales bacterium 52_46]
0308_E_GL0040214	_0317p_ms_26317/3	1	1	3	-19.636	-14.913	-4.723	0.217	-21.728	8.333	0.001	-13.449	1_db	ITEVIPVDLAVEQMKK	OKY85570.1	pyruvate:ferredoxin (flavodoxin) oxidoreductase [Bacteroidales bacterium 52_46]
0308_E_GL0040214	_0317p_ms_26317/3	2	2	3	-15.192	-14.913	-0.279	0.481	-0.58	4.569	0.826	-0.369	1_db	ITEVIPVDLAVEQMKK	OKY85570.1	pyruvate:ferredoxin (flavodoxin) oxidoreductase [Bacteroidales bacterium 52_46]
0308_E_GL0040214	_0317p_n_29590/3	0	1	2	-19.636	-14.549	-5.087	0.273	-18.668	9.15	0.001	-9.9	1_db	SRVPFINFFDGFR	OKY85570.1	pyruvate:ferredoxin (flavodoxin) oxidoreductase [Bacteroidales bacterium 52_46]
0308_E_GL0040214	_0317p_n_29590/3	1	1	3	-19.636	-18.078	-1.559	1.813	-0.86	2.038	0.716	-0.532	1_db	SRVPFINFFDGFR	OKY85570.1	pyruvate:ferredoxin (flavodoxin) oxidoreductase [Bacteroidales bacterium 52_46]
0308_E_GL0040214	_0317p_n_29590/3	2	2	3	-14.549	-18.078	3.528	1.817	1.942	2.053	0.322	1.233	1_db	SRVPFINFFDGFR	OKY85570.1	pyruvate:ferredoxin (flavodoxin) oxidoreductase [Bacteroidales bacterium 52_46]
0308_E_GL0041749	_0317p_v_17222/2	0	1	2	-19.636	-15.78	-3.857	1.165	-3.31	4.189	0.059	-1.755	1_db	GASSAASAASAAVDTVR	WP_012420473.1	malate dehydrogenase [Akkermansia muciniphila]
0308_E_GL0041749	_0317p_v_17222/2	1	1	3	-19.636	-14.479	-5.158	0.353	-14.607	3.448	0.001	-9.041	1_db	GASSAASAASAAVDTVR	WP_012420473.1	malate dehydrogenase [Akkermansia muciniphila]
0308_E_GL0041749	_0317p_v_17222/2	2	2	3	-15.78	-14.479	-1.301	1.192	-1.092	4.539	0.564	-0.693	1_db	GASSAASAASAAVDTVR	WP_012420473.1	malate dehydrogenase [Akkermansia muciniphila]
0308_E_GL0042428	_0317p_n_22781/3	0	1	2	-19.636	-14.103	-5.534	0.519	-10.67	5.068	0.001	-5.658	1_db	AVRPAVNPVFGTVALKPLDAK	WP_016271507.1	hypothetical protein [Bacteroides vulgatus]
0308_E_GL0042428	_0317p_n_22781/3	1	1	3	-19.636	-16.533	-3.104	1.883	-1.648	2.036	0.4	-1.02	1_db	AVRPAVNPVFGTVALKPLDAK	WP_016271507.1	hypothetical protein [Bacteroides vulgatus]
0308_E_GL0042428	_0317p_n_22781/3	2	2	3	-14.103	-16.533	2.43	1.937	1.254	2.274	0.53	0.797	1_db	AVRPAVNPVFGTVALKPLDAK	WP_016271507.1	hypothetical protein [Bacteroides vulgatus]
0308_E_GL0042428	_0317p_n_26026/3	0	1	2	-19.636	-14.989	-4.648	0.397	-11.703	6.007	0.001	-6.206	1_db	QGIFEFKDNVLSVK	WP_016271507.1	hypothetical protein [Bacteroides vulgatus]
0308_E_GL0042428	_0317p_n_26026/3	1	1	3	-19.636	-16.472	-3.165	1.474	-2.147	2.059	0.279	-1.329	1_db	QGIFEFKDNVLSVK	WP_016271507.1	hypothetical protein [Bacteroides vulgatus]
0308_E_GL0042428	_0317p_n_26026/3	2	2	3	-14.989	-16.472	1.483	1.506	0.985	2.239	0.654	0.625	1_db	QGIFEFKDNVLSVK	WP_016271507.1	hypothetical protein [Bacteroides vulgatus]
0308_E_GL0047097	_0317p_j_19719/3	0	1	2	-19.636	-15.208	-4.428	0.228	-19.451	10.944	0.001	-10.315	1_db	VLEMDPENAPVKEVMK	WP_107032329.1
0308_E_GL0047097	_0317p_j_19719/3	1	1	3	-19.636	-20.066	0.429	0.492	0.873	2.62	0.697	0.54	1_db	VLEMDPENAPVKEVMK	WP_107032329.1
0308_E_GL0047097	_0317p_j_19719/3	2	2	3	-15.208	-20.066	4.857	0.481	10.102	2.4	0.01	6.415	1_db	VLEMDPENAPVKEVMK	WP_107032329.1
0308_E_GL0049583	_0317p_n_24072/2	0	1	2	-19.636	-14.969	-4.668	0.243	-19.236	10.485	0.001	-10.201	1_db	ELTTISLSPEAISR	WP_094582497.1	phospho-sugar mutase [Parabacteroides sp. CT06]
0308_E_GL0049583	_0317p_n_24072/2	1	1	3	-19.636	-20.066	0.429	0.492	0.873	2.62	0.697	0.54	1_db	ELTTISLSPEAISR	WP_094582497.1	phospho-sugar mutase [Parabacteroides sp. CT06]
0308_E_GL0049583	_0317p_n_24072/2	2	2	3	-14.969	-20.066	5.097	0.488	10.442	2.539	0.007	6.631	1_db	ELTTISLSPEAISR	WP_094582497.1	phospho-sugar mutase [Parabacteroides sp. CT06]
0308_E_GL0050877	_0317p_v_15939/2	0	1	2	-19.636	-12.044	-7.593	0.438	-17.344	5.586	0.001	-9.198	1_db	LRMEDALNATR	WP_008721716.1	MULTISPECIES: chaperonin GroEL [unclassified Clostridiales (miscellaneous)]
0308_E_GL0050877	_0317p_v_15939/2	1	1	3	-19.636	-12.857	-6.78	0.52	-13.03	2.543	0.004	-8.066	1_db	LRMEDALNATR	WP_008721716.1	MULTISPECIES: chaperonin GroEL [unclassified Clostridiales (miscellaneous)]
0308_E_GL0050877	_0317p_v_15939/2	2	2	3	-12.044	-12.857	0.813	0.632	1.285	4.555	0.467	0.816	1_db	LRMEDALNATR	WP_008721716.1	MULTISPECIES: chaperonin GroEL [unclassified Clostridiales (miscellaneous)]
0308_E_GL0053652	_0317p_s_27904/2	0	1	2	-19.636	-20.25	0.614	0.257	2.391	9.872	0.089	1.268	1_db	AANLPEQMIQNIANGR	WP_068961432.1	MULTISPECIES: elongation factor Ts [Bacteroidales]
0308_E_GL0053652	_0317p_s_27904/2	1	1	3	-19.636	-14.156	-5.481	0.844	-6.493	2.186	0.034	-4.019	1_db	AANLPEQMIQNIANGR	WP_068961432.1	MULTISPECIES: elongation factor Ts [Bacteroidales]
0308_E_GL0053652	_0317p_s_27904/2	2	2	3	-20.25	-14.156	-6.094	0.846	-7.203	2.206	0.027	-4.574	1_db	AANLPEQMIQNIANGR	WP_068961432.1	MULTISPECIES: elongation factor Ts [Bacteroidales]
0308_E_GL0054073	_0317p_ms_27340/3	0	1	2	-19.636	-14.976	-4.66	0.215	-21.714	10.921	0.001	-11.515	1_db	ELLKDSLDQIFEHK	WP_107032898.1
0308_E_GL0054073	_0317p_ms_27340/3	1	1	3	-19.636	-20.066	0.429	0.492	0.873	2.62	0.697	0.54	1_db	ELLKDSLDQIFEHK	WP_107032898.1
0308_E_GL0054073	_0317p_ms_27340/3	2	2	3	-14.976	-20.066	5.09	0.475	10.72	2.287	0.01	6.807	1_db	ELLKDSLDQIFEHK	WP_107032898.1
0308_E_GL0055830	_0317p_e_27082/2	0	1	2	-19.636	-19.401	-0.235	0.747	-0.315	4.479	0.9	-0.167	1_db	IGSYNPNTNPATISLDFDR	CDE08571.1	ribosomal protein S16 [Prevotella sp. CAG:485]
0308_E_GL0055830	_0317p_e_27082/2	1	1	3	-19.636	-15.105	-4.531	0.324	-13.999	3.857	0.001	-8.665	1_db	IGSYNPNTNPATISLDFDR	CDE08571.1	ribosomal protein S16 [Prevotella sp. CAG:485]
0308_E_GL0055830	_0317p_e_27082/2	2	2	3	-19.401	-15.105	-4.296	0.775	-5.545	5.001	0.006	-3.521	1_db	IGSYNPNTNPATISLDFDR	CDE08571.1	ribosomal protein S16 [Prevotella sp. CAG:485]
0308_E_GL0057976	_0317p_e_21331/3	0	1	2	-19.041	-19.285	0.244	1.167	0.209	7.83	0.9	0.111	1_db	ETIEIDGKEYPLVK	CDE08473.1	50S ribosomal protein L31 type B [Prevotella sp. CAG:485]
0308_E_GL0057976	_0317p_e_21331/3	1	1	3	-19.041	-14.369	-4.672	0.755	-6.19	8.993	0.001	-3.831	1_db	ETIEIDGKEYPLVK	CDE08473.1	50S ribosomal protein L31 type B [Prevotella sp. CAG:485]
0308_E_GL0057976	_0317p_e_21331/3	2	2	3	-19.285	-14.369	-4.915	1.016	-4.839	4.95	0.011	-3.073	1_db	ETIEIDGKEYPLVK	CDE08473.1	50S ribosomal protein L31 type B [Prevotella sp. CAG:485]
0308_E_GL0058469	_0309a_v_13796/2	0	1	2	-12.527	-11.769	-0.758	1.354	-0.56	10.93	0.836	-0.297	1_db	FIKDDGGSLDIK	WP_065549802.1	MULTISPECIES: argininosuccinate lyase [Lachnoclostridium]
0308_E_GL0058469	_0309a_v_13796/2	1	1	3	-12.527	-20.066	7.539	1.143	6.596	8.81	0.001	4.083	1_db	FIKDDGGSLDIK	WP_065549802.1	MULTISPECIES: argininosuccinate lyase [Lachnoclostridium]
0308_E_GL0058469	_0309a_v_13796/2	2	2	3	-11.769	-20.066	8.297	0.973	8.523	5.684	0.001	5.413	1_db	FIKDDGGSLDIK	WP_065549802.1	MULTISPECIES: argininosuccinate lyase [Lachnoclostridium]
0308_E_GL0060203	_0317p_s_17612/2	0	1	2	-19.636	-20.25	0.614	0.257	2.391	9.872	0.089	1.268	1_db	VFEAGATVDENTLR	WP_012419978.1	50S ribosomal protein L15 [Akkermansia muciniphila]
0308_E_GL0060203	_0317p_s_17612/2	1	1	3	-19.636	-14.36	-5.276	0.637	-8.282	2.342	0.017	-5.126	1_db	VFEAGATVDENTLR	WP_012419978.1	50S ribosomal protein L15 [Akkermansia muciniphila]
0308_E_GL0060203	_0317p_s_17612/2	2	2	3	-20.25	-14.36	-5.89	0.64	-9.206	2.377	0.012	-5.846	1_db	VFEAGATVDENTLR	WP_012419978.1	50S ribosomal protein L15 [Akkermansia muciniphila]
0308_E_GL0060453	_0309a_ms_19533/2	0	1	2	-17.353	-20.25	2.897	1.11	2.608	7.4	0.076	1.383	1_db	FLCPVPGYDR	WP_007860828.1	aminotransferase [[Clostridium]
0308_E_GL0060453	_0309a_ms_19533/2	1	1	3	-17.353	-13.374	-3.979	1.124	-3.541	7.691	0.02	-2.192	1_db	FLCPVPGYDR	WP_007860828.1	aminotransferase [[Clostridium]
0308_E_GL0060453	_0309a_ms_19533/2	2	2	3	-20.25	-13.374	-6.876	0.314	-21.884	4.143	0.001	-13.897	1_db	FLCPVPGYDR	WP_007860828.1	aminotransferase [[Clostridium]
0308_E_GL0062469	_0317p_e_15953/2	0	1	2	-19.636	-20.25	0.614	0.257	2.391	9.872	0.089	1.268	1_db	VAVVGGGNVAMDAAR	WP_024737100.1	glutamate synthase (NADPH), homotetrameric [Clostridiales bacterium VE202-15]
0308_E_GL0062469	_0317p_e_15953/2	1	1	3	-19.636	-13.524	-6.112	0.369	-16.545	3.279	0.001	-10.241	1_db	VAVVGGGNVAMDAAR	WP_024737100.1	glutamate synthase (NADPH), homotetrameric [Clostridiales bacterium VE202-15]
0308_E_GL0062469	_0317p_e_15953/2	2	2	3	-20.25	-13.524	-6.726	0.374	-17.98	3.352	0.001	-11.418	1_db	VAVVGGGNVAMDAAR	WP_024737100.1	glutamate synthase (NADPH), homotetrameric [Clostridiales bacterium VE202-15]
0308_E_GL0063011	_0317p_my_18003/2	0	1	2	-18.555	-13.879	-4.676	0.779	-6.003	10.491	0.001	-3.183	1_db	AIYVQHLQQVEE	WP_005854174.1	MULTISPECIES: 30S ribosomal protein S21 [Bacteroidales]
0308_E_GL0063011	_0317p_my_18003/2	1	1	3	-18.555	-20.066	1.511	0.813	1.859	8.542	0.208	1.15	1_db	AIYVQHLQQVEE	WP_005854174.1	MULTISPECIES: 30S ribosomal protein S21 [Bacteroidales]
0308_E_GL0063011	_0317p_my_18003/2	2	2	3	-13.879	-20.066	6.187	0.606	10.214	4.76	0.001	6.487	1_db	AIYVQHLQQVEE	WP_005854174.1	MULTISPECIES: 30S ribosomal protein S21 [Bacteroidales]
0308_E_GL0063605	_0317p_n_13145/3	0	1	2	-19.636	-14.014	-5.623	0.231	-24.34	10.874	0.001	-12.908	1_db	ASLSKDENVYLR	WP_005826750.1	MULTISPECIES: integration host factor subunit beta [Bacteria]
0308_E_GL0063605	_0317p_n_13145/3	1	1	3	-19.636	-17.838	-1.798	2.046	-0.879	2.03	0.708	-0.544	1_db	ASLSKDENVYLR	WP_005826750.1	MULTISPECIES: integration host factor subunit beta [Bacteria]
0308_E_GL0063605	_0317p_n_13145/3	2	2	3	-14.014	-17.838	3.825	2.044	1.871	2.021	0.341	1.188	1_db	ASLSKDENVYLR	WP_005826750.1	MULTISPECIES: integration host factor subunit beta [Bacteria]
0308_E_GL0064383	_0317p_e_30043/3	0	1	2	-19.636	-20.25	0.614	0.257	2.391	9.872	0.089	1.268	1_db	GILGYTEDAVVSSDFLGDPR	WP_068961616.1	MULTISPECIES: type I glyceraldehyde-3-phosphate dehydrogenase [Bacteroidales]
0308_E_GL0064383	_0317p_e_30043/3	1	1	3	-19.636	-14.442	-5.195	0.239	-21.732	6.865	0.001	-13.451	1_db	GILGYTEDAVVSSDFLGDPR	WP_068961616.1	MULTISPECIES: type I glyceraldehyde-3-phosphate dehydrogenase [Bacteroidales]
0308_E_GL0064383	_0317p_e_30043/3	2	2	3	-20.25	-14.442	-5.808	0.246	-23.595	5.767	0.001	-14.984	1_db	GILGYTEDAVVSSDFLGDPR	WP_068961616.1	MULTISPECIES: type I glyceraldehyde-3-phosphate dehydrogenase [Bacteroidales]
0308_E_GL0067399	_0309a_v_19978/2	0	1	2	-14.421	-20.25	5.829	0.367	15.875	10.485	0.001	8.419	1_db	VTGDGVNLIDTVNDK	WP_065538982.1	YtxH domain-containing protein [Bacteroides caecimuris]
0308_E_GL0067399	_0309a_v_19978/2	1	1	3	-14.421	-18.477	4.056	1.449	2.8	2.204	0.173	1.733	1_db	VTGDGVNLIDTVNDK	WP_065538982.1	YtxH domain-containing protein [Bacteroides caecimuris]
0308_E_GL0067399	_0309a_v_19978/2	2	2	3	-20.25	-18.477	-1.772	1.426	-1.243	2.07	0.544	-0.789	1_db	VTGDGVNLIDTVNDK	WP_065538982.1	YtxH domain-containing protein [Bacteroides caecimuris]
0308_E_GL0067905	_0317p_n_28621/2	0	1	2	-18.694	-19.33	0.636	1.206	0.528	6.905	0.849	0.28	1_db	ELLNEYEFPGDDTPIIQGSALK	WP_027642137.1	elongation factor Tu [[Clostridium]
0308_E_GL0067905	_0317p_n_28621/2	1	1	3	-18.694	-12.807	-5.887	0.941	-6.258	5.38	0.003	-3.873	1_db	ELLNEYEFPGDDTPIIQGSALK	WP_027642137.1	elongation factor Tu [[Clostridium]
0308_E_GL0067905	_0317p_n_28621/2	2	2	3	-19.33	-12.807	-6.523	1.251	-5.213	5.994	0.005	-3.311	1_db	ELLNEYEFPGDDTPIIQGSALK	WP_027642137.1	elongation factor Tu [[Clostridium]
0308_E_GL0067905	_0317p_v_25759/2	0	1	2	-19.636	-20.25	0.614	0.257	2.391	9.872	0.089	1.268	1_db	KLLDEAQAGDNIGALLR	WP_027642137.1	elongation factor Tu [[Clostridium]
0308_E_GL0067905	_0317p_v_25759/2	1	1	3	-19.636	-12.913	-6.724	0.709	-9.483	2.271	0.013	-5.87	1_db	KLLDEAQAGDNIGALLR	WP_027642137.1	elongation factor Tu [[Clostridium]
0308_E_GL0067905	_0317p_v_25759/2	2	2	3	-20.25	-12.913	-7.337	0.711	-10.313	2.299	0.011	-6.549	1_db	KLLDEAQAGDNIGALLR	WP_027642137.1	elongation factor Tu [[Clostridium]
0308_E_GL0067905	_0317p_v_29371/3	0	1	2	-19.636	-20.25	0.614	0.257	2.391	9.872	0.089	1.268	1_db	ELLNEYEFPGDDTPIIQGSALK	WP_027642137.1	elongation factor Tu [[Clostridium]
0308_E_GL0067905	_0317p_v_29371/3	1	1	3	-19.636	-13.634	-6.003	0.596	-10.073	2.397	0.01	-6.235	1_db	ELLNEYEFPGDDTPIIQGSALK	WP_027642137.1	elongation factor Tu [[Clostridium]
0308_E_GL0067905	_0317p_v_29371/3	2	2	3	-20.25	-13.634	-6.616	0.599	-11.049	2.437	0.007	-7.017	1_db	ELLNEYEFPGDDTPIIQGSALK	WP_027642137.1	elongation factor Tu [[Clostridium]
0308_E_GL0069716	_0309a_v_17733/2	0	1	2	-14.09	-20.25	6.16	0.73	8.441	7.941	0.001	4.476	1_db	VIIEGSYGVVR	WP_008022773.1	hypothetical protein [Bacteroides xylanisolvens]
0308_E_GL0069716	_0309a_v_17733/2	1	1	3	-14.09	-18.118	4.029	1.901	2.12	2.671	0.247	1.312	1_db	VIIEGSYGVVR	WP_008022773.1	hypothetical protein [Bacteroides xylanisolvens]
0308_E_GL0069716	_0309a_v_17733/2	2	2	3	-20.25	-18.118	-2.131	1.775	-1.201	2.045	0.564	-0.763	1_db	VIIEGSYGVVR	WP_008022773.1	hypothetical protein [Bacteroides xylanisolvens]
0308_E_GL0073684	_0317p_e_13491/3	0	1	2	-19.636	-13.741	-5.895	0.476	-12.394	5.304	0.001	-6.573	1_db	ILDGKEFGSSTDNIDKK	WP_036610213.1	hypothetical protein [Parabacteroides distasonis]
0308_E_GL0073684	_0317p_e_13491/3	1	1	3	-19.636	-18.534	-1.102	1.371	-0.804	2.068	0.74	-0.498	1_db	ILDGKEFGSSTDNIDKK	WP_036610213.1	hypothetical protein [Parabacteroides distasonis]
0308_E_GL0073684	_0317p_e_13491/3	2	2	3	-13.741	-18.534	4.793	1.429	3.354	2.431	0.112	2.13	1_db	ILDGKEFGSSTDNIDKK	WP_036610213.1	hypothetical protein [Parabacteroides distasonis]
0308_E_GL0073876	_0317p_ms_10644/3	0	1	2	-19.636	-10.204	-9.433	0.407	-23.18	5.891	0.001	-12.293	1_db	FAYDSYRR	WP_002586237.1	pyruvate, phosphate dikinase [[Clostridium]
0308_E_GL0073876	_0317p_ms_10644/3	1	1	3	-19.636	-10.287	-9.35	0.289	-32.321	4.618	0.001	-20.006	1_db	FAYDSYRR	WP_002586237.1	pyruvate, phosphate dikinase [[Clostridium]
0308_E_GL0073876	_0317p_ms_10644/3	2	2	3	-10.204	-10.287	0.083	0.432	0.192	5.926	0.9	0.122	1_db	FAYDSYRR	WP_002586237.1	pyruvate, phosphate dikinase [[Clostridium]
0308_E_GL0076447	_0317p_ms_10238/2	0	1	2	-19.636	-12.504	-7.132	0.576	-12.387	4.844	0.001	-6.569	1_db	FQNATNQLDNTSR	WP_002566506.1	MULTISPECIES: 50S ribosomal protein L29 [Clostridiales]
0308_E_GL0076447	_0317p_ms_10238/2	1	1	3	-19.636	-11.218	-8.419	0.341	-24.685	3.597	0.001	-15.279	1_db	FQNATNQLDNTSR	WP_002566506.1	MULTISPECIES: 50S ribosomal protein L29 [Clostridiales]
0308_E_GL0076447	_0317p_ms_10238/2	2	2	3	-12.504	-11.218	-1.287	0.621	-2.072	5.677	0.18	-1.316	1_db	FQNATNQLDNTSR	WP_002566506.1	MULTISPECIES: 50S ribosomal protein L29 [Clostridiales]
0308_E_GL0080166	_0317p_j_21380/3	0	1	2	-19.636	-13.686	-5.95	0.243	-24.437	10.451	0.001	-12.959	1_db	VDFNVPLDENGKITDDTR	WP_107031501.1
0308_E_GL0080166	_0317p_j_21380/3	1	1	3	-19.636	-16.313	-3.324	2.131	-1.559	2.028	0.428	-0.965	1_db	VDFNVPLDENGKITDDTR	WP_107031501.1
0308_E_GL0080166	_0317p_j_21380/3	2	2	3	-13.686	-16.313	2.627	2.131	1.233	2.025	0.551	0.783	1_db	VDFNVPLDENGKITDDTR	WP_107031501.1
0308_E_GL0081074	_0317p_ms_15047/3	0	1	2	-19.636	-13.563	-6.074	0.356	-17.065	6.636	0.001	-9.05	1_db	IQEELGDAAQYGYGKK	WP_107032307.1
0308_E_GL0081074	_0317p_ms_15047/3	1	1	3	-19.636	-13.976	-5.66	0.325	-17.416	3.835	0.001	-10.78	1_db	IQEELGDAAQYGYGKK	WP_107032307.1
0308_E_GL0081074	_0317p_ms_15047/3	2	2	3	-13.563	-13.976	0.413	0.412	1.003	5.718	0.601	0.637	1_db	IQEELGDAAQYGYGKK	WP_107032307.1
0308_E_GL0081074	_0317p_u_14844/2	0	1	2	-19.636	-15.208	-4.429	0.344	-12.879	6.876	0.001	-6.83	1_db	IQEELGDAAQYGYGKK	WP_107032307.1
0308_E_GL0081074	_0317p_u_14844/2	1	1	3	-19.636	-18.698	-0.939	1.217	-0.771	2.087	0.754	-0.477	1_db	IQEELGDAAQYGYGKK	WP_107032307.1
0308_E_GL0081074	_0317p_u_14844/2	2	2	3	-15.208	-18.698	3.49	1.24	2.816	2.243	0.169	1.788	1_db	IQEELGDAAQYGYGKK	WP_107032307.1
0308_E_GL0082751	_0309a_u_22554/3	0	1	2	-14.75	-20.25	5.5	0.674	8.157	8.106	0.001	4.326	1_db	VINLDKDSEPDIYNAIK	WP_065539711.1	phosphoenolpyruvate carboxykinase (ATP) [Bacteroides caecimuris]
0308_E_GL0082751	_0309a_u_22554/3	1	1	3	-14.75	-18.592	3.842	1.456	2.638	3.056	0.147	1.633	1_db	VINLDKDSEPDIYNAIK	WP_065539711.1	phosphoenolpyruvate carboxykinase (ATP) [Bacteroides caecimuris]
0308_E_GL0082751	_0309a_u_22554/3	2	2	3	-20.25	-18.592	-1.658	1.317	-1.258	2.082	0.537	-0.799	1_db	VINLDKDSEPDIYNAIK	WP_065539711.1	phosphoenolpyruvate carboxykinase (ATP) [Bacteroides caecimuris]
0308_E_GL0083762	_0317p_v_26279/3	0	1	2	-19.636	-14.422	-5.214	0.24	-21.706	10.58	0.001	-11.511	1_db	MLQEAVDALIDNGRR	WP_034577533.1	DNA-directed RNA polymerase subunit beta' [Clostridiales bacterium VE202-28]
0308_E_GL0083762	_0317p_v_26279/3	1	1	3	-19.636	-14.158	-5.478	0.222	-24.637	8.002	0.001	-15.25	1_db	MLQEAVDALIDNGRR	WP_034577533.1	DNA-directed RNA polymerase subunit beta' [Clostridiales bacterium VE202-28]
0308_E_GL0083762	_0317p_v_26279/3	2	2	3	-14.422	-14.158	-0.263	0.212	-1.245	5.855	0.474	-0.791	1_db	MLQEAVDALIDNGRR	WP_034577533.1	DNA-directed RNA polymerase subunit beta' [Clostridiales bacterium VE202-28]
0308_E_GL0089837	_0317p_e_25176/2	0	1	2	-19.636	-19.566	-0.07	0.826	-0.085	4.387	0.9	-0.045	1_db	MEINVLNINGQETGR	WP_104368377.1
0308_E_GL0089837	_0317p_e_25176/2	1	1	3	-19.636	-15.669	-3.967	0.356	-11.153	3.418	0.002	-6.904	1_db	MEINVLNINGQETGR	WP_104368377.1
0308_E_GL0089837	_0317p_e_25176/2	2	2	3	-19.566	-15.669	-3.897	0.864	-4.51	5.04	0.014	-2.864	1_db	MEINVLNINGQETGR	WP_104368377.1
0308_E_GL0090869	_0317p_s_21907/2	0	1	2	-15.686	-20.25	4.564	1.076	4.242	7.426	0.008	2.25	1_db	DMSNGDMFLSR	WP_007212861.1	MULTISPECIES: type B 50S ribosomal protein L31 [Bacteroides]
0308_E_GL0090869	_0317p_s_21907/2	1	1	3	-15.686	-13.634	-2.052	1.073	-1.914	7.333	0.201	-1.184	1_db	DMSNGDMFLSR	WP_007212861.1	MULTISPECIES: type B 50S ribosomal protein L31 [Bacteroides]
0308_E_GL0090869	_0317p_s_21907/2	2	2	3	-20.25	-13.634	-6.616	0.25	-26.515	5.69	0.001	-16.838	1_db	DMSNGDMFLSR	WP_007212861.1	MULTISPECIES: type B 50S ribosomal protein L31 [Bacteroides]
0308_E_GL0092657	_0317p_e_16932/2	0	1	2	-19.636	-15.11	-4.527	0.183	-24.68	8.053	0.001	-13.088	1_db	STPYAAQMAAETATK	CBL41562.1	SSU ribosomal protein S11P [butyrate-producing bacterium SS3/4]
0308_E_GL0092657	_0317p_e_16932/2	1	1	3	-19.636	-16.068	-3.568	2.28	-1.565	2.024	0.426	-0.969	1_db	STPYAAQMAAETATK	CBL41562.1	SSU ribosomal protein S11P [butyrate-producing bacterium SS3/4]
0308_E_GL0092657	_0317p_e_16932/2	2	2	3	-15.11	-16.068	0.958	2.274	0.422	2.002	0.9	0.268	1_db	STPYAAQMAAETATK	CBL41562.1	SSU ribosomal protein S11P [butyrate-producing bacterium SS3/4]
0308_J_GL0002202	_0317p_n_18467/3	0	1	2	-19.216	-13.611	-5.604	0.574	-9.76	7.987	0.001	-5.176	1_db	VIVFDENSYMKK	WP_055221110.1	hypothetical protein [Bacteroides thetaiotaomicron]
0308_J_GL0002202	_0317p_n_18467/3	1	1	3	-19.216	-18.428	-0.787	1.563	-0.504	2.602	0.871	-0.312	1_db	VIVFDENSYMKK	WP_055221110.1	hypothetical protein [Bacteroides thetaiotaomicron]
0308_J_GL0002202	_0317p_n_18467/3	2	2	3	-13.611	-18.428	4.817	1.469	3.28	2.042	0.142	2.083	1_db	VIVFDENSYMKK	WP_055221110.1	hypothetical protein [Bacteroides thetaiotaomicron]
0308_J_GL0002202	_0317p_n_23981/2	0	1	2	-19.636	-15.483	-4.154	0.294	-14.131	8.286	0.001	-7.494	1_db	GNIADVVETDWTGTRK	WP_055221110.1	hypothetical protein [Bacteroides thetaiotaomicron]
0308_J_GL0002202	_0317p_n_23981/2	1	1	3	-19.636	-20.066	0.429	0.492	0.873	2.62	0.697	0.54	1_db	GNIADVVETDWTGTRK	WP_055221110.1	hypothetical protein [Bacteroides thetaiotaomicron]
0308_J_GL0002202	_0317p_n_23981/2	2	2	3	-15.483	-20.066	4.583	0.516	8.89	3.08	0.006	5.645	1_db	GNIADVVETDWTGTRK	WP_055221110.1	hypothetical protein [Bacteroides thetaiotaomicron]
0308_J_GL0021146	_0317p_j_17342/2	0	1	2	-19.067	-19.137	0.07	1.288	0.054	7.318	0.9	0.029	1_db	NAYFECIHEMK	PWM74556.1
0308_J_GL0021146	_0317p_j_17342/2	1	1	3	-19.067	-12.454	-6.614	0.736	-8.983	8.254	0.001	-5.56	1_db	NAYFECIHEMK	PWM74556.1
0308_J_GL0021146	_0317p_j_17342/2	2	2	3	-19.137	-12.454	-6.683	1.105	-6.047	4.351	0.006	-3.84	1_db	NAYFECIHEMK	PWM74556.1
0308_J_GL0039575	_0317p_s_12476/3	0	1	2	-19.636	-20.25	0.614	0.257	2.391	9.872	0.089	1.268	1_db	ENETLDSALRR	WP_003416618.1	MULTISPECIES: 30S ribosomal protein S21 [Clostridiales]
0308_J_GL0039575	_0317p_s_12476/3	1	1	3	-19.636	-11.645	-7.991	0.722	-11.062	2.26	0.01	-6.847	1_db	ENETLDSALRR	WP_003416618.1	MULTISPECIES: 30S ribosomal protein S21 [Clostridiales]
0308_J_GL0039575	_0317p_s_12476/3	2	2	3	-20.25	-11.645	-8.605	0.725	-11.872	2.287	0.008	-7.539	1_db	ENETLDSALRR	WP_003416618.1	MULTISPECIES: 30S ribosomal protein S21 [Clostridiales]
0308_J_GL0048744	_0317p_s_22881/2	0	1	2	-19.636	-20.25	0.614	0.257	2.391	9.872	0.089	1.268	1_db	HSSDEEPFSALAFK	WP_054631758.1	elongation factor G [Paeniclostridium sordellii]
0308_J_GL0048744	_0317p_s_22881/2	1	1	3	-19.636	-13.641	-5.996	0.394	-15.229	3.079	0.001	-9.426	1_db	HSSDEEPFSALAFK	WP_054631758.1	elongation factor G [Paeniclostridium sordellii]
0308_J_GL0048744	_0317p_s_22881/2	2	2	3	-20.25	-13.641	-6.609	0.398	-16.603	3.153	0.001	-10.544	1_db	HSSDEEPFSALAFK	WP_054631758.1	elongation factor G [Paeniclostridium sordellii]
0308_N_GL0034047	_0317p_n_25875/3	0	1	2	-19.636	-19.32	-0.316	1.057	-0.299	4.231	0.9	-0.159	1_db	NLLTAFAGESQAR	PWL58935.1
0308_N_GL0034047	_0317p_n_25875/3	1	1	3	-19.636	-13.88	-5.756	0.263	-21.902	5.571	0.001	-13.557	1_db	NLLTAFAGESQAR	PWL58935.1
0308_N_GL0034047	_0317p_n_25875/3	2	2	3	-19.32	-13.88	-5.44	1.06	-5.13	4.273	0.013	-3.258	1_db	NLLTAFAGESQAR	PWL58935.1
0308_N_GL0038577	_0317p_e_19007/3	0	1	2	-19.636	-20.25	0.614	0.257	2.391	9.872	0.089	1.268	1_db	MVELSTLASNGTYSDSNREK	WP_004035402.1	flagellin [Clostridium sp. ASF356]
0308_N_GL0038577	_0317p_e_19007/3	1	1	3	-19.636	-12.987	-6.65	0.919	-7.238	2.156	0.028	-4.48	1_db	MVELSTLASNGTYSDSNREK	WP_004035402.1	flagellin [Clostridium sp. ASF356]
0308_N_GL0038577	_0317p_e_19007/3	2	2	3	-20.25	-12.987	-7.263	0.921	-7.89	2.172	0.023	-5.01	1_db	MVELSTLASNGTYSDSNREK	WP_004035402.1	flagellin [Clostridium sp. ASF356]
0308_N_GL0048836	_0317p_u_23532/3	0	1	2	-19.636	-13.223	-6.413	0.719	-8.916	4.519	0.001	-4.728	1_db	LETYQDFLKGEVR	WP_065547669.1	MULTISPECIES: pyruvate:ferredoxin (flavodoxin) oxidoreductase [Lachnoclostridium]
0308_N_GL0048836	_0317p_u_23532/3	1	1	3	-19.636	-17.467	-2.169	2.41	-0.9	2.022	0.699	-0.557	1_db	LETYQDFLKGEVR	WP_065547669.1	MULTISPECIES: pyruvate:ferredoxin (flavodoxin) oxidoreductase [Lachnoclostridium]
0308_N_GL0048836	_0317p_u_23532/3	2	2	3	-13.223	-17.467	4.244	2.503	1.696	2.342	0.368	1.077	1_db	LETYQDFLKGEVR	WP_065547669.1	MULTISPECIES: pyruvate:ferredoxin (flavodoxin) oxidoreductase [Lachnoclostridium]
0308_S_GL0003381	_0317p_e_15650/2	0	1	2	-19.636	-20.25	0.614	0.257	2.391	9.872	0.089	1.268	1_db	GVPCLVAVHQDATGK	WP_016169455.1	ketol-acid reductoisomerase [Lachnospiraceae bacterium 10-1]
0308_S_GL0003381	_0317p_e_15650/2	1	1	3	-19.636	-15.74	-3.897	0.317	-12.285	3.972	0.001	-7.604	1_db	GVPCLVAVHQDATGK	WP_016169455.1	ketol-acid reductoisomerase [Lachnospiraceae bacterium 10-1]
0308_S_GL0003381	_0317p_e_15650/2	2	2	3	-20.25	-15.74	-4.51	0.323	-13.981	3.997	0.001	-8.878	1_db	GVPCLVAVHQDATGK	WP_016169455.1	ketol-acid reductoisomerase [Lachnospiraceae bacterium 10-1]
0308_S_GL0004162	_0317p_e_22501/2	0	1	2	-19.226	-20.25	1.024	0.575	1.78	8.528	0.233	0.944	1_db	EQVVDFAPQPVITK	WP_016292632.1	SPFH/Band 7/PHB domain protein [Lachnospiraceae bacterium 28-4]
0308_S_GL0004162	_0317p_e_22501/2	1	1	3	-19.226	-14.576	-4.65	0.802	-5.801	5.699	0.003	-3.59	1_db	EQVVDFAPQPVITK	WP_016292632.1	SPFH/Band 7/PHB domain protein [Lachnospiraceae bacterium 28-4]
0308_S_GL0004162	_0317p_e_22501/2	2	2	3	-20.25	-14.576	-5.674	0.617	-9.195	2.408	0.012	-5.839	1_db	EQVVDFAPQPVITK	WP_016292632.1	SPFH/Band 7/PHB domain protein [Lachnospiraceae bacterium 28-4]
0308_S_GL0006580	_0317p_v_18098/2	0	1	2	-19.636	-20.25	0.614	0.257	2.391	9.872	0.089	1.268	1_db	YIGADTDVPAGDIGTGAR	WP_016226631.1	NADP-specific glutamate dehydrogenase [Lachnospiraceae bacterium 10-1]
0308_S_GL0006580	_0317p_v_18098/2	1	1	3	-19.636	-13.609	-6.027	0.548	-11.007	2.482	0.007	-6.813	1_db	YIGADTDVPAGDIGTGAR	WP_016226631.1	NADP-specific glutamate dehydrogenase [Lachnospiraceae bacterium 10-1]
0308_S_GL0006580	_0317p_v_18098/2	2	2	3	-20.25	-13.609	-6.64	0.551	-12.058	2.528	0.005	-7.657	1_db	YIGADTDVPAGDIGTGAR	WP_016226631.1	NADP-specific glutamate dehydrogenase [Lachnospiraceae bacterium 10-1]
0308_S_GL0006580	_0317p_v_19451/2	0	1	2	-19.071	-20.25	1.179	0.72	1.637	7.967	0.286	0.868	1_db	LHPSVNLGIIK	WP_016226631.1	NADP-specific glutamate dehydrogenase [Lachnospiraceae bacterium 10-1]
0308_S_GL0006580	_0317p_v_19451/2	1	1	3	-19.071	-12.294	-6.777	0.937	-7.236	6.944	0.001	-4.479	1_db	LHPSVNLGIIK	WP_016226631.1	NADP-specific glutamate dehydrogenase [Lachnospiraceae bacterium 10-1]
0308_S_GL0006580	_0317p_v_19451/2	2	2	3	-20.25	-12.294	-7.956	0.654	-12.161	2.359	0.007	-7.723	1_db	LHPSVNLGIIK	WP_016226631.1	NADP-specific glutamate dehydrogenase [Lachnospiraceae bacterium 10-1]
0308_S_GL0008806	_0317p_e_19414/3	0	1	2	-19.636	-20.25	0.614	0.257	2.391	9.872	0.089	1.268	1_db	DMQDMEFTVEHGK	WP_016316361.1	pyruvate, phosphate dikinase [Anaerotruncus sp. G3(2012)]
0308_S_GL0008806	_0317p_e_19414/3	1	1	3	-19.636	-12.05	-7.587	0.757	-10.016	2.234	0.013	-6.2	1_db	DMQDMEFTVEHGK	WP_016316361.1	pyruvate, phosphate dikinase [Anaerotruncus sp. G3(2012)]
0308_S_GL0008806	_0317p_e_19414/3	2	2	3	-20.25	-12.05	-8.2	0.76	-10.794	2.259	0.01	-6.855	1_db	DMQDMEFTVEHGK	WP_016316361.1	pyruvate, phosphate dikinase [Anaerotruncus sp. G3(2012)]
0308_S_GL0012908	_0317p_e_14513/2	0	1	2	-19.636	-20.25	0.614	0.257	2.391	9.872	0.089	1.268	1_db	CGMYYVNER	CDA67823.1	30S ribosomal protein S2 [Clostridium sp. CAG:510]
0308_S_GL0012908	_0317p_e_14513/2	1	1	3	-19.636	-13.269	-6.367	0.585	-10.89	2.415	0.008	-6.741	1_db	CGMYYVNER	CDA67823.1	30S ribosomal protein S2 [Clostridium sp. CAG:510]
0308_S_GL0012908	_0317p_e_14513/2	2	2	3	-20.25	-13.269	-6.981	0.588	-11.88	2.456	0.006	-7.544	1_db	CGMYYVNER	CDA67823.1	30S ribosomal protein S2 [Clostridium sp. CAG:510]
0308_S_GL0013477	_0317p_v_27009/2	0	1	2	-19.636	-20.25	0.614	0.257	2.391	9.872	0.089	1.268	1_db	GTLEYWVAVVKPGR	WP_016227694.1	50S ribosomal protein L16 [Lachnospiraceae bacterium 10-1]
0308_S_GL0013477	_0317p_v_27009/2	1	1	3	-19.636	-16.035	-3.601	0.395	-9.111	3.068	0.005	-5.639	1_db	GTLEYWVAVVKPGR	WP_016227694.1	50S ribosomal protein L16 [Lachnospiraceae bacterium 10-1]
0308_S_GL0013477	_0317p_v_27009/2	2	2	3	-20.25	-16.035	-4.215	0.4	-10.547	3.142	0.003	-6.698	1_db	GTLEYWVAVVKPGR	WP_016227694.1	50S ribosomal protein L16 [Lachnospiraceae bacterium 10-1]
0308_S_GL0018067	_0317p_e_25189/2	0	1	2	-19.636	-19.045	-0.591	1.185	-0.499	4.183	0.868	-0.265	1_db	VFTTPVGPYFK	CDD45926.1	putative uncharacterized protein [Firmicutes bacterium CAG:534]
0308_S_GL0018067	_0317p_e_25189/2	1	1	3	-19.636	-13.357	-6.28	0.419	-14.996	2.92	0.002	-9.282	1_db	VFTTPVGPYFK	CDD45926.1	putative uncharacterized protein [Firmicutes bacterium CAG:534]
0308_S_GL0018067	_0317p_e_25189/2	2	2	3	-19.045	-13.357	-5.688	1.231	-4.619	4.779	0.014	-2.934	1_db	VFTTPVGPYFK	CDD45926.1	putative uncharacterized protein [Firmicutes bacterium CAG:534]
0308_S_GL0022085	_0317p_v_30297/3	0	1	2	-19.636	-20.25	0.614	0.257	2.391	9.872	0.089	1.268	1_db	ILEDLAEVLGGTVSCSR	WP_027425020.1	electron transfer flavoprotein subunit alpha/FixB family protein [Lachnospiraceae bacterium NC2004]
0308_S_GL0022085	_0317p_v_30297/3	1	1	3	-19.636	-14.781	-4.855	0.384	-12.66	3.156	0.002	-7.836	1_db	ILEDLAEVLGGTVSCSR	WP_027425020.1	electron transfer flavoprotein subunit alpha/FixB family protein [Lachnospiraceae bacterium NC2004]
0308_S_GL0022085	_0317p_v_30297/3	2	2	3	-20.25	-14.781	-5.469	0.388	-14.095	3.23	0.001	-8.951	1_db	ILEDLAEVLGGTVSCSR	WP_027425020.1	electron transfer flavoprotein subunit alpha/FixB family protein [Lachnospiraceae bacterium NC2004]
0308_S_GL0023383	_0317p_s_24105/2	0	1	2	-19.636	-20.25	0.614	0.257	2.391	9.872	0.089	1.268	1_db	WYVVDAAGCTLGR	WP_024738024.1	50S ribosomal protein L13 [[Clostridium]
0308_S_GL0023383	_0317p_s_24105/2	1	1	3	-19.636	-12.275	-7.361	0.336	-21.902	3.664	0.001	-13.557	1_db	WYVVDAAGCTLGR	WP_024738024.1	50S ribosomal protein L13 [[Clostridium]
0308_S_GL0023383	_0317p_s_24105/2	2	2	3	-20.25	-12.275	-7.975	0.341	-23.372	3.72	0.001	-14.842	1_db	WYVVDAAGCTLGR	WP_024738024.1	50S ribosomal protein L13 [[Clostridium]
0308_S_GL0026244	_0317p_s_27263/3	0	1	2	-19.636	-19.438	-0.198	0.943	-0.21	4.293	0.9	-0.112	1_db	LNTHIGIGIPWDLDR	WP_022741572.1	glucose-1-phosphate adenylyltransferase [Lachnospiraceae bacterium COE1]
0308_S_GL0026244	_0317p_s_27263/3	1	1	3	-19.636	-13.929	-5.707	0.352	-16.203	3.458	0.001	-10.029	1_db	LNTHIGIGIPWDLDR	WP_022741572.1	glucose-1-phosphate adenylyltransferase [Lachnospiraceae bacterium COE1]
0308_S_GL0026244	_0317p_s_27263/3	2	2	3	-19.438	-13.929	-5.509	0.975	-5.651	4.801	0.006	-3.589	1_db	LNTHIGIGIPWDLDR	WP_022741572.1	glucose-1-phosphate adenylyltransferase [Lachnospiraceae bacterium COE1]
0308_S_GL0030931	_0317p_v_31541/2	0	1	2	-19.636	-20.25	0.614	0.257	2.391	9.872	0.089	1.268	1_db	QMFGAEGYEVVAINDLTSPK	WP_016290705.1	type I glyceraldehyde-3-phosphate dehydrogenase [Lachnospiraceae bacterium 28-4]
0308_S_GL0030931	_0317p_v_31541/2	1	1	3	-19.636	-14.762	-4.875	0.678	-7.188	2.298	0.024	-4.449	1_db	QMFGAEGYEVVAINDLTSPK	WP_016290705.1	type I glyceraldehyde-3-phosphate dehydrogenase [Lachnospiraceae bacterium 28-4]
0308_S_GL0030931	_0317p_v_31541/2	2	2	3	-20.25	-14.762	-5.488	0.681	-8.062	2.329	0.018	-5.12	1_db	QMFGAEGYEVVAINDLTSPK	WP_016290705.1	type I glyceraldehyde-3-phosphate dehydrogenase [Lachnospiraceae bacterium 28-4]
0308_S_GL0032509	_0317p_s_27436/2	0	1	2	-19.122	-20.25	1.127	0.672	1.679	8.115	0.27	0.89	1_db	ILLVDDAAFMR	WP_023345942.1	response regulator [Firmicutes bacterium ASF500]
0308_S_GL0032509	_0317p_s_27436/2	1	1	3	-19.122	-10.634	-8.488	0.767	-11.071	8.756	0.001	-6.853	1_db	ILLVDDAAFMR	WP_023345942.1	response regulator [Firmicutes bacterium ASF500]
0308_S_GL0032509	_0317p_s_27436/2	2	2	3	-20.25	-10.634	-9.615	0.454	-21.184	2.833	0.001	-13.452	1_db	ILLVDDAAFMR	WP_023345942.1	response regulator [Firmicutes bacterium ASF500]
0308_S_GL0034165	_0317p_s_12470/3	0	1	2	-19.636	-20.25	0.614	0.257	2.391	9.872	0.089	1.268	1_db	KSTPYAAQMAAETAAK	WP_016227676.1	30S ribosomal protein S11 [Lachnospiraceae bacterium 10-1]
0308_S_GL0034165	_0317p_s_12470/3	1	1	3	-19.636	-14.248	-5.388	0.245	-21.954	6.47	0.001	-13.589	1_db	KSTPYAAQMAAETAAK	WP_016227676.1	30S ribosomal protein S11 [Lachnospiraceae bacterium 10-1]
0308_S_GL0034165	_0317p_s_12470/3	2	2	3	-20.25	-14.248	-6.002	0.252	-23.781	5.619	0.001	-15.102	1_db	KSTPYAAQMAAETAAK	WP_016227676.1	30S ribosomal protein S11 [Lachnospiraceae bacterium 10-1]
0308_S_GL0034330	_0317p_v_23979/2	0	1	2	-19.636	-20.25	0.614	0.257	2.391	9.872	0.089	1.268	1_db	IGMLTSGGDCQALNAAMR	CDF06585.1	6-phosphofructokinase 1 [Firmicutes bacterium CAG:95]
0308_S_GL0034330	_0317p_v_23979/2	1	1	3	-19.636	-14.339	-5.297	0.337	-15.699	3.646	0.001	-9.717	1_db	IGMLTSGGDCQALNAAMR	CDF06585.1	6-phosphofructokinase 1 [Firmicutes bacterium CAG:95]
0308_S_GL0034330	_0317p_v_23979/2	2	2	3	-20.25	-14.339	-5.911	0.343	-17.257	3.703	0.001	-10.959	1_db	IGMLTSGGDCQALNAAMR	CDF06585.1	6-phosphofructokinase 1 [Firmicutes bacterium CAG:95]
0308_S_GL0039864	_0317p_v_20234/2	0	1	2	-19.636	-20.25	0.614	0.257	2.391	9.872	0.089	1.268	1_db	TVQISLNSIDKVK	WP_089856600.1	PTS sugar transporter [Lachnospiraceae bacterium XBB2008]
0308_S_GL0039864	_0317p_v_20234/2	1	1	3	-19.636	-13.431	-6.205	0.821	-7.556	2.197	0.024	-4.677	1_db	TVQISLNSIDKVK	WP_089856600.1	PTS sugar transporter [Lachnospiraceae bacterium XBB2008]
0308_S_GL0039864	_0317p_v_20234/2	2	2	3	-20.25	-13.431	-6.819	0.823	-8.282	2.218	0.019	-5.26	1_db	TVQISLNSIDKVK	WP_089856600.1	PTS sugar transporter [Lachnospiraceae bacterium XBB2008]
0308_S_GL0042576	_0317p_v_19793/2	0	1	2	-19.636	-20.25	0.614	0.257	2.391	9.872	0.089	1.268	1_db	YVQGFPEYGPER	WP_016302159.1	2-ketoisovalerate family 2-oxoacid:acceptor oxidoreductase subunit gamma [Lachnospiraceae bacterium COE1]
0308_S_GL0042576	_0317p_v_19793/2	1	1	3	-19.636	-13.711	-5.925	0.229	-25.909	7.562	0.001	-16.037	1_db	YVQGFPEYGPER	WP_016302159.1	2-ketoisovalerate family 2-oxoacid:acceptor oxidoreductase subunit gamma [Lachnospiraceae bacterium COE1]
0308_S_GL0042576	_0317p_v_19793/2	2	2	3	-20.25	-13.711	-6.539	0.236	-27.692	5.945	0.001	-17.585	1_db	YVQGFPEYGPER	WP_016302159.1	2-ketoisovalerate family 2-oxoacid:acceptor oxidoreductase subunit gamma [Lachnospiraceae bacterium COE1]
0308_S_GL0045884	_0317p_e_24554/2	0	1	2	-19.062	-20.25	1.188	0.728	1.63	7.944	0.289	0.865	1_db	FWGLGGDGTVGANK	WP_087261578.1	pyruvate:ferredoxin (flavodoxin) oxidoreductase [Flavonifractor sp. An92]
0308_S_GL0045884	_0317p_e_24554/2	1	1	3	-19.062	-14.079	-4.984	0.726	-6.866	7.792	0.001	-4.25	1_db	FWGLGGDGTVGANK	WP_087261578.1	pyruvate:ferredoxin (flavodoxin) oxidoreductase [Flavonifractor sp. An92]
0308_S_GL0045884	_0317p_e_24554/2	2	2	3	-20.25	-14.079	-6.171	0.256	-24.12	5.531	0.001	-15.317	1_db	FWGLGGDGTVGANK	WP_087261578.1	pyruvate:ferredoxin (flavodoxin) oxidoreductase [Flavonifractor sp. An92]
0308_S_GL0046586	_0317p_my_18688/2	0	1	2	-19.636	-19.014	-0.623	1.365	-0.456	4.137	0.89	-0.242	1_db	VGEALLVAPAEK	CCZ12513.1	putative uncharacterized protein [Prevotella sp. CAG:1092]
0308_S_GL0046586	_0317p_my_18688/2	1	1	3	-19.636	-12.725	-6.911	0.416	-16.598	2.934	0.001	-10.274	1_db	VGEALLVAPAEK	CCZ12513.1	putative uncharacterized protein [Prevotella sp. CAG:1092]
0308_S_GL0046586	_0317p_my_18688/2	2	2	3	-19.014	-12.725	-6.289	1.405	-4.475	4.589	0.018	-2.842	1_db	VGEALLVAPAEK	CCZ12513.1	putative uncharacterized protein [Prevotella sp. CAG:1092]
0308_S_GL0048950	_0317p_s_22618/2	0	1	2	-18.908	-20.25	1.342	0.876	1.531	7.647	0.33	0.812	1_db	VLLFNDGAVTGR	WP_016290431.1	phosphoenolpyruvate carboxykinase (ATP) [Lachnospiraceae bacterium 28-4]
0308_S_GL0048950	_0317p_s_22618/2	1	1	3	-18.908	-11.412	-7.496	0.869	-8.629	7.389	0.001	-5.341	1_db	VLLFNDGAVTGR	WP_016290431.1	phosphoenolpyruvate carboxykinase (ATP) [Lachnospiraceae bacterium 28-4]
0308_S_GL0048950	_0317p_s_22618/2	2	2	3	-20.25	-11.412	-8.838	0.236	-37.385	5.942	0.001	-23.741	1_db	VLLFNDGAVTGR	WP_016290431.1	phosphoenolpyruvate carboxykinase (ATP) [Lachnospiraceae bacterium 28-4]
0308_S_GL0050662	_0317p_e_17859/2	0	1	2	-19.142	-20.25	1.108	0.653	1.696	8.182	0.263	0.9	1_db	LETSPEDITGMK	WP_007887525.1	pyruvate, phosphate dikinase [Roseburia inulinivorans]
0308_S_GL0050662	_0317p_e_17859/2	1	1	3	-19.142	-13.438	-5.704	0.71	-8.033	9.0	0.001	-4.972	1_db	LETSPEDITGMK	WP_007887525.1	pyruvate, phosphate dikinase [Roseburia inulinivorans]
0308_S_GL0050662	_0317p_e_17859/2	2	2	3	-20.25	-13.438	-6.812	0.384	-17.749	3.265	0.001	-11.271	1_db	LETSPEDITGMK	WP_007887525.1	pyruvate, phosphate dikinase [Roseburia inulinivorans]
0308_S_GL0052318	_0317p_v_25706/3	0	1	2	-19.636	-19.385	-0.251	1.002	-0.251	4.258	0.9	-0.133	1_db	DATPMFVCGVNFDKYEK	WP_094384019.1	type I glyceraldehyde-3-phosphate dehydrogenase [Prevotella sp. P2-180]
0308_S_GL0052318	_0317p_v_25706/3	1	1	3	-19.636	-15.024	-4.612	0.399	-11.564	3.043	0.003	-7.158	1_db	DATPMFVCGVNFDKYEK	WP_094384019.1	type I glyceraldehyde-3-phosphate dehydrogenase [Prevotella sp. P2-180]
0308_S_GL0052318	_0317p_v_25706/3	2	2	3	-19.385	-15.024	-4.361	1.049	-4.158	4.95	0.02	-2.641	1_db	DATPMFVCGVNFDKYEK	WP_094384019.1	type I glyceraldehyde-3-phosphate dehydrogenase [Prevotella sp. P2-180]
0308_S_GL0056480	_0317p_s_16176/3	0	1	2	-19.636	-20.25	0.614	0.257	2.391	9.872	0.089	1.268	1_db	LRMEDALAATR	WP_103227059.1
0308_S_GL0056480	_0317p_s_16176/3	1	1	3	-19.636	-12.181	-7.456	0.455	-16.402	2.75	0.002	-10.153	1_db	LRMEDALAATR	WP_103227059.1
0308_S_GL0056480	_0317p_s_16176/3	2	2	3	-20.25	-12.181	-8.069	0.458	-17.606	2.813	0.001	-11.18	1_db	LRMEDALAATR	WP_103227059.1
0308_S_GL0062278	_0317p_s_18539/2	0	1	2	-19.636	-20.25	0.614	0.257	2.391	9.872	0.089	1.268	1_db	AGINTVEELTNK	WP_016293479.1	DNA-directed RNA polymerase subunit alpha [Lachnospiraceae bacterium 28-4]
0308_S_GL0062278	_0317p_s_18539/2	1	1	3	-19.636	-14.647	-4.989	0.325	-15.374	3.843	0.001	-9.516	1_db	AGINTVEELTNK	WP_016293479.1	DNA-directed RNA polymerase subunit alpha [Lachnospiraceae bacterium 28-4]
0308_S_GL0062278	_0317p_s_18539/2	2	2	3	-20.25	-14.647	-5.603	0.33	-16.988	3.883	0.001	-10.788	1_db	AGINTVEELTNK	WP_016293479.1	DNA-directed RNA polymerase subunit alpha [Lachnospiraceae bacterium 28-4]
0308_S_GL0063030	_0317p_s_26979/3	0	1	2	-19.636	-20.25	0.614	0.257	2.391	9.872	0.089	1.268	1_db	FAIPHISTGDIFR	WP_016281709.1	adenylate kinase [Lachnospiraceae bacterium A4]
0308_S_GL0063030	_0317p_s_26979/3	1	1	3	-19.636	-14.678	-4.958	0.78	-6.353	2.22	0.034	-3.933	1_db	FAIPHISTGDIFR	WP_016281709.1	adenylate kinase [Lachnospiraceae bacterium A4]
0308_S_GL0063030	_0317p_s_26979/3	2	2	3	-20.25	-14.678	-5.572	0.783	-7.119	2.243	0.026	-4.521	1_db	FAIPHISTGDIFR	WP_016281709.1	adenylate kinase [Lachnospiraceae bacterium A4]
0308_S_GL0063034	_0317p_s_13858/3	0	1	2	-19.636	-20.25	0.614	0.257	2.391	9.872	0.089	1.268	1_db	AVEIPEAIRK	WP_016281713.1	30S ribosomal protein S5 [Lachnospiraceae bacterium A4]
0308_S_GL0063034	_0317p_s_13858/3	1	1	3	-19.636	-10.952	-8.684	0.313	-27.774	4.059	0.001	-17.192	1_db	AVEIPEAIRK	WP_016281713.1	30S ribosomal protein S5 [Lachnospiraceae bacterium A4]
0308_S_GL0063034	_0317p_s_13858/3	2	2	3	-20.25	-10.952	-9.298	0.318	-29.225	4.072	0.001	-18.559	1_db	AVEIPEAIRK	WP_016281713.1	30S ribosomal protein S5 [Lachnospiraceae bacterium A4]
0308_S_GL0070984	_0317p_ms_10241/2	0	1	2	-19.636	-18.877	-0.76	1.258	-0.604	4.162	0.815	-0.32	1_db	VSGPVPLPTKK	CDA85397.1	30S ribosomal protein S10 [Clostridium sp. CAG:230]
0308_S_GL0070984	_0317p_ms_10241/2	1	1	3	-19.636	-13.967	-5.67	0.281	-20.17	4.869	0.001	-12.485	1_db	VSGPVPLPTKK	CDA85397.1	30S ribosomal protein S10 [Clostridium sp. CAG:230]
0308_S_GL0070984	_0317p_ms_10241/2	2	2	3	-18.877	-13.967	-4.91	1.264	-3.883	4.242	0.034	-2.466	1_db	VSGPVPLPTKK	CDA85397.1	30S ribosomal protein S10 [Clostridium sp. CAG:230]
0308_S_GL0072050	_0317p_s_28041/2	0	1	2	-18.805	-20.25	1.445	0.976	1.48	7.519	0.352	0.785	1_db	ELSVLELNDLVK	KLU69456.1	hypothetical protein RHS_4718 [Robinsoniella sp. RHS]
0308_S_GL0072050	_0317p_s_28041/2	1	1	3	-18.805	-10.431	-8.374	1.17	-7.159	8.446	0.001	-4.431	1_db	ELSVLELNDLVK	KLU69456.1	hypothetical protein RHS_4718 [Robinsoniella sp. RHS]
0308_S_GL0072050	_0317p_s_28041/2	2	2	3	-20.25	-10.431	-9.819	0.696	-14.109	2.313	0.005	-8.96	1_db	ELSVLELNDLVK	KLU69456.1	hypothetical protein RHS_4718 [Robinsoniella sp. RHS]
0308_S_GL0074531	_0317p_e_27923/3	0	1	2	-19.21	-20.25	1.04	0.59	1.762	8.451	0.239	0.935	1_db	NLDTLLHPQFDAAALK	WP_016282501.1	pyruvate, phosphate dikinase [Lachnospiraceae bacterium A4]
0308_S_GL0074531	_0317p_e_27923/3	1	1	3	-19.21	-13.53	-5.68	0.653	-8.698	8.911	0.001	-5.384	1_db	NLDTLLHPQFDAAALK	WP_016282501.1	pyruvate, phosphate dikinase [Lachnospiraceae bacterium A4]
0308_S_GL0074531	_0317p_e_27923/3	2	2	3	-20.25	-13.53	-6.72	0.384	-17.518	3.267	0.001	-11.125	1_db	NLDTLLHPQFDAAALK	WP_016282501.1	pyruvate, phosphate dikinase [Lachnospiraceae bacterium A4]
0308_S_GL0077237	_0317p_v_23927/3	0	1	2	-19.636	-19.31	-0.326	0.927	-0.352	4.303	0.9	-0.186	1_db	LKGSALASVMGATLATK	WP_009757376.1	phosphoenolpyruvate carboxykinase (ATP) [Lachnospiraceae bacterium 2_1_46FAA]
0308_S_GL0077237	_0317p_v_23927/3	1	1	3	-19.636	-14.09	-5.546	0.354	-15.672	3.439	0.001	-9.701	1_db	LKGSALASVMGATLATK	WP_009757376.1	phosphoenolpyruvate carboxykinase (ATP) [Lachnospiraceae bacterium 2_1_46FAA]
0308_S_GL0077237	_0317p_v_23927/3	2	2	3	-19.31	-14.09	-5.22	0.961	-5.434	4.835	0.007	-3.451	1_db	LKGSALASVMGATLATK	WP_009757376.1	phosphoenolpyruvate carboxykinase (ATP) [Lachnospiraceae bacterium 2_1_46FAA]
0308_S_GL0077990	_0317p_e_22199/3	0	1	2	-19.636	-20.25	0.614	0.257	2.391	9.872	0.089	1.268	1_db	AVLYDGSYHPVDSSEMAFK	WP_089996158.1	elongation factor G [Lachnospiraceae bacterium G41]
0308_S_GL0077990	_0317p_e_22199/3	1	1	3	-19.636	-13.694	-5.942	0.488	-12.167	2.63	0.004	-7.531	1_db	AVLYDGSYHPVDSSEMAFK	WP_089996158.1	elongation factor G [Lachnospiraceae bacterium G41]
0308_S_GL0077990	_0317p_e_22199/3	2	2	3	-20.25	-13.694	-6.556	0.492	-13.327	2.687	0.003	-8.463	1_db	AVLYDGSYHPVDSSEMAFK	WP_089996158.1	elongation factor G [Lachnospiraceae bacterium G41]
0308_S_GL0083690	_0317p_e_16337/2	0	1	2	-19.636	-15.274	-4.363	1.338	-3.261	4.142	0.062	-1.729	1_db	NLAAGANPIILRK	WP_016229089.1	chaperonin GroEL [Lachnospiraceae bacterium 10-1]
0308_S_GL0083690	_0317p_e_16337/2	1	1	3	-19.636	-12.804	-6.832	0.652	-10.476	2.325	0.01	-6.484	1_db	NLAAGANPIILRK	WP_016229089.1	chaperonin GroEL [Lachnospiraceae bacterium 10-1]
0308_S_GL0083690	_0317p_e_16337/2	2	2	3	-15.274	-12.804	-2.47	1.467	-1.683	5.447	0.292	-1.069	1_db	NLAAGANPIILRK	WP_016229089.1	chaperonin GroEL [Lachnospiraceae bacterium 10-1]
0308_S_GL0083690	_0317p_s_15722/3	0	1	2	-19.636	-14.653	-4.984	1.312	-3.799	4.148	0.038	-2.015	1_db	NLAAGANPIILRK	WP_016229089.1	chaperonin GroEL [Lachnospiraceae bacterium 10-1]
0308_S_GL0083690	_0317p_s_15722/3	1	1	3	-19.636	-11.652	-7.985	0.253	-31.538	6.039	0.001	-19.521	1_db	NLAAGANPIILRK	WP_016229089.1	chaperonin GroEL [Lachnospiraceae bacterium 10-1]
0308_S_GL0083690	_0317p_s_15722/3	2	2	3	-14.653	-11.652	-3.001	1.312	-2.287	4.154	0.165	-1.452	1_db	NLAAGANPIILRK	WP_016229089.1	chaperonin GroEL [Lachnospiraceae bacterium 10-1]
0308_S_GL0092607	_0317p_s_12406/2	0	1	2	-19.636	-19.508	-0.129	0.883	-0.146	4.336	0.9	-0.077	1_db	VYNEEENSVMTGK	CCX44972.1	tonB-dependent receptor plug domain protein [Prevotella sp. CAG:1031]
0308_S_GL0092607	_0317p_s_12406/2	1	1	3	-19.636	-13.99	-5.646	0.563	-10.022	2.451	0.009	-6.203	1_db	VYNEEENSVMTGK	CCX44972.1	tonB-dependent receptor plug domain protein [Prevotella sp. CAG:1031]
0308_S_GL0092607	_0317p_s_12406/2	2	2	3	-19.508	-13.99	-5.517	1.017	-5.425	5.915	0.004	-3.445	1_db	VYNEEENSVMTGK	CCX44972.1	tonB-dependent receptor plug domain protein [Prevotella sp. CAG:1031]
0308_S_GL0093021	_0317p_v_20691/2	0	1	2	-19.636	-20.25	0.614	0.257	2.391	9.872	0.089	1.268	1_db	CGSIGYGIATAYAK	WP_016282402.1	SDR family oxidoreductase [Lachnospiraceae bacterium A4]
0308_S_GL0093021	_0317p_v_20691/2	1	1	3	-19.636	-13.804	-5.833	0.515	-11.32	2.555	0.006	-7.006	1_db	CGSIGYGIATAYAK	WP_016282402.1	SDR family oxidoreductase [Lachnospiraceae bacterium A4]
0308_S_GL0093021	_0317p_v_20691/2	2	2	3	-20.25	-13.804	-6.446	0.519	-12.43	2.607	0.004	-7.893	1_db	CGSIGYGIATAYAK	WP_016282402.1	SDR family oxidoreductase [Lachnospiraceae bacterium A4]
0308_S_GL0098496	_0317p_v_18766/2	0	1	2	-19.636	-20.25	0.614	0.257	2.391	9.872	0.089	1.268	1_db	CGMFYVNER	WP_027104778.1	30S ribosomal protein S2 [Lachnospiraceae bacterium V9D3004]
0308_S_GL0098496	_0317p_v_18766/2	1	1	3	-19.636	-10.596	-9.04	0.426	-21.214	2.88	0.001	-13.131	1_db	CGMFYVNER	WP_027104778.1	30S ribosomal protein S2 [Lachnospiraceae bacterium V9D3004]
0308_S_GL0098496	_0317p_v_18766/2	2	2	3	-20.25	-10.596	-9.654	0.43	-22.441	2.949	0.001	-14.251	1_db	CGMFYVNER	WP_027104778.1	30S ribosomal protein S2 [Lachnospiraceae bacterium V9D3004]
0308_S_GL0108824	_0317p_s_23094/3	0	1	2	-19.636	-19.602	-0.035	0.652	-0.053	4.642	0.9	-0.028	1_db	GSQFKQPLLEFSGACAGCGETPYAK	WP_026347346.1	pyruvate:ferredoxin (flavodoxin) oxidoreductase [[Eubacterium]
0308_S_GL0108824	_0317p_s_23094/3	1	1	3	-19.636	-14.824	-4.813	0.588	-8.185	2.41	0.016	-5.066	1_db	GSQFKQPLLEFSGACAGCGETPYAK	WP_026347346.1	pyruvate:ferredoxin (flavodoxin) oxidoreductase [[Eubacterium]
0308_S_GL0108824	_0317p_s_23094/3	2	2	3	-19.602	-14.824	-4.778	0.842	-5.677	5.686	0.004	-3.605	1_db	GSQFKQPLLEFSGACAGCGETPYAK	WP_026347346.1	pyruvate:ferredoxin (flavodoxin) oxidoreductase [[Eubacterium]
0308_S_GL0111224	_0317p_e_20766/2	0	1	2	-19.636	-20.25	0.614	0.257	2.391	9.872	0.089	1.268	1_db	TLHPDNMAAGPASYGMTDTLGR	WP_031390117.1	hypothetical protein [Clostridium sp. KNHs209]
0308_S_GL0111224	_0317p_e_20766/2	1	1	3	-19.636	-14.637	-4.999	0.264	-18.935	5.518	0.001	-11.72	1_db	TLHPDNMAAGPASYGMTDTLGR	WP_031390117.1	hypothetical protein [Clostridium sp. KNHs209]
0308_S_GL0111224	_0317p_e_20766/2	2	2	3	-20.25	-14.637	-5.613	0.27	-20.75	5.138	0.001	-13.177	1_db	TLHPDNMAAGPASYGMTDTLGR	WP_031390117.1	hypothetical protein [Clostridium sp. KNHs209]
0308_S_GL0111224	_0317p_s_22381/3	0	1	2	-19.636	-20.25	0.614	0.257	2.391	9.872	0.089	1.268	1_db	TLHPDNMAAGPASYGMTDTLGR	WP_031390117.1	hypothetical protein [Clostridium sp. KNHs209]
0308_S_GL0111224	_0317p_s_22381/3	1	1	3	-19.636	-14.336	-5.3	0.238	-22.227	6.902	0.001	-13.758	1_db	TLHPDNMAAGPASYGMTDTLGR	WP_031390117.1	hypothetical protein [Clostridium sp. KNHs209]
0308_S_GL0111224	_0317p_s_22381/3	2	2	3	-20.25	-14.336	-5.914	0.246	-24.079	5.779	0.001	-15.291	1_db	TLHPDNMAAGPASYGMTDTLGR	WP_031390117.1	hypothetical protein [Clostridium sp. KNHs209]
0308_S_GL0126455	_0317p_v_21251/3	0	1	2	-19.636	-20.25	0.614	0.257	2.391	9.872	0.089	1.268	1_db	YYDVILKPVVTEK	CCY22326.1	50S ribosomal protein L23 [Firmicutes bacterium CAG:24]
0308_S_GL0126455	_0317p_v_21251/3	1	1	3	-19.636	-13.193	-6.443	0.65	-9.91	2.327	0.011	-6.134	1_db	YYDVILKPVVTEK	CCY22326.1	50S ribosomal protein L23 [Firmicutes bacterium CAG:24]
0308_S_GL0126455	_0317p_v_21251/3	2	2	3	-20.25	-13.193	-7.056	0.653	-10.809	2.36	0.009	-6.864	1_db	YYDVILKPVVTEK	CCY22326.1	50S ribosomal protein L23 [Firmicutes bacterium CAG:24]
0308_S_GL0127022	_0317p_e_17282/3	0	1	2	-19.636	-20.25	0.614	0.257	2.391	9.872	0.089	1.268	1_db	LINNIMLDGKR	WP_082424557.1	30S ribosomal protein S7 [Fusicatenibacter saccharivorans]
0308_S_GL0127022	_0317p_e_17282/3	1	1	3	-19.636	-13.399	-6.237	0.669	-9.319	2.307	0.013	-5.768	1_db	LINNIMLDGKR	WP_082424557.1	30S ribosomal protein S7 [Fusicatenibacter saccharivorans]
0308_S_GL0127022	_0317p_e_17282/3	2	2	3	-20.25	-13.399	-6.851	0.672	-10.196	2.338	0.01	-6.475	1_db	LINNIMLDGKR	WP_082424557.1	30S ribosomal protein S7 [Fusicatenibacter saccharivorans]
0308_S_GL0156808	_0317p_s_26343/3	0	1	2	-19.636	-20.25	0.614	0.257	2.391	9.872	0.089	1.268	1_db	ASNAPELFAKPDIDGGLIGGASLK	WP_104369505.1
0308_S_GL0156808	_0317p_s_26343/3	1	1	3	-19.636	-15.104	-4.532	0.461	-9.821	2.722	0.007	-6.079	1_db	ASNAPELFAKPDIDGGLIGGASLK	WP_104369505.1
0308_S_GL0156808	_0317p_s_26343/3	2	2	3	-20.25	-15.104	-5.145	0.465	-11.061	2.785	0.004	-7.024	1_db	ASNAPELFAKPDIDGGLIGGASLK	WP_104369505.1
0308_S_GL0166464	_0317p_v_31763/2	0	1	2	-19.636	-20.25	0.614	0.257	2.391	9.872	0.089	1.268	1_db	TEATGYGLLYLTEEMLK	CCZ28758.1	glutamate dehydrogenase [Firmicutes bacterium CAG:194]
0308_S_GL0166464	_0317p_v_31763/2	1	1	3	-19.636	-13.907	-5.729	0.336	-17.029	3.66	0.001	-10.54	1_db	TEATGYGLLYLTEEMLK	CCZ28758.1	glutamate dehydrogenase [Firmicutes bacterium CAG:194]
0308_S_GL0166464	_0317p_v_31763/2	2	2	3	-20.25	-13.907	-6.343	0.342	-18.571	3.716	0.001	-11.793	1_db	TEATGYGLLYLTEEMLK	CCZ28758.1	glutamate dehydrogenase [Firmicutes bacterium CAG:194]
0308_S_GL0170161	_0317p_v_30359/2	0	1	2	-19.636	-20.25	0.614	0.257	2.391	9.872	0.089	1.268	1_db	GFMEAGPVLLEPIASLK	WP_016303126.1	elongation factor G [Lachnospiraceae bacterium COE1]
0308_S_GL0170161	_0317p_v_30359/2	1	1	3	-19.636	-14.253	-5.383	0.458	-11.758	2.737	0.004	-7.278	1_db	GFMEAGPVLLEPIASLK	WP_016303126.1	elongation factor G [Lachnospiraceae bacterium COE1]
0308_S_GL0170161	_0317p_v_30359/2	2	2	3	-20.25	-14.253	-5.997	0.462	-12.992	2.8	0.003	-8.25	1_db	GFMEAGPVLLEPIASLK	WP_016303126.1	elongation factor G [Lachnospiraceae bacterium COE1]
0308_S_GL0174453	_0317p_e_26377/2	0	1	2	-19.636	-20.25	0.614	0.257	2.391	9.872	0.089	1.268	1_db	DVTAGLINVTPYAR	WP_104369258.1
0308_S_GL0174453	_0317p_e_26377/2	1	1	3	-19.636	-13.561	-6.075	0.233	-26.031	7.238	0.001	-16.112	1_db	DVTAGLINVTPYAR	WP_104369258.1
0308_S_GL0174453	_0317p_e_26377/2	2	2	3	-20.25	-13.561	-6.689	0.241	-27.791	5.876	0.001	-17.648	1_db	DVTAGLINVTPYAR	WP_104369258.1
0308_S_GL0174453	_0317p_v_25972/3	0	1	2	-19.636	-19.255	-0.381	1.128	-0.338	4.202	0.9	-0.179	1_db	DINKDVTAGLINVTPYAR	WP_104369258.1
0308_S_GL0174453	_0317p_v_25972/3	1	1	3	-19.636	-13.654	-5.982	0.367	-16.312	3.304	0.001	-10.097	1_db	DINKDVTAGLINVTPYAR	WP_104369258.1
0308_S_GL0174453	_0317p_v_25972/3	2	2	3	-19.255	-13.654	-5.601	1.16	-4.83	4.629	0.013	-3.068	1_db	DINKDVTAGLINVTPYAR	WP_104369258.1
0308_S_GL0178481	_0317p_s_15139/2	0	1	2	-17.743	-20.25	2.507	1.238	2.025	7.321	0.173	1.074	1_db	MYEFADR	WP_027642392.1	50S ribosomal protein L5 [[Clostridium]
0308_S_GL0178481	_0317p_s_15139/2	1	1	3	-17.743	-11.297	-6.445	1.246	-5.174	7.473	0.003	-3.202	1_db	MYEFADR	WP_027642392.1	50S ribosomal protein L5 [[Clostridium]
0308_S_GL0178481	_0317p_s_15139/2	2	2	3	-20.25	-11.297	-8.953	0.296	-30.197	4.498	0.001	-19.176	1_db	MYEFADR	WP_027642392.1	50S ribosomal protein L5 [[Clostridium]
0308_S_GL0185622	_0317p_e_25686/2	0	1	2	-19.636	-20.25	0.614	0.257	2.391	9.872	0.089	1.268	1_db	VMVIPTNEELAIAR	WP_103239817.1
0308_S_GL0185622	_0317p_e_25686/2	1	1	3	-19.636	-13.287	-6.349	1.024	-6.198	2.124	0.04	-3.836	1_db	VMVIPTNEELAIAR	WP_103239817.1
0308_S_GL0185622	_0317p_e_25686/2	2	2	3	-20.25	-13.287	-6.963	1.026	-6.786	2.137	0.033	-4.309	1_db	VMVIPTNEELAIAR	WP_103239817.1
0308_S_GL0200641	_0317p_v_25436/3	0	1	2	-19.636	-20.25	0.614	0.257	2.391	9.872	0.089	1.268	1_db	SGLDIAATTFKPLSYK	WP_068961184.1	hypothetical protein [Parabacteroides sp. YL27]
0308_S_GL0200641	_0317p_v_25436/3	1	1	3	-19.636	-15.228	-4.408	0.189	-23.265	8.587	0.001	-14.4	1_db	SGLDIAATTFKPLSYK	WP_068961184.1	hypothetical protein [Parabacteroides sp. YL27]
0308_S_GL0200641	_0317p_v_25436/3	2	2	3	-20.25	-15.228	-5.022	0.198	-25.312	4.977	0.001	-16.074	1_db	SGLDIAATTFKPLSYK	WP_068961184.1	hypothetical protein [Parabacteroides sp. YL27]
0308_S_GL0201297	_0317p_s_27710/2	0	1	2	-19.636	-20.25	0.614	0.257	2.391	9.872	0.089	1.268	1_db	SYEIFYNALDTVK	EEX54168.1	ribosomal protein S7 [Prevotella sp. oral taxon 472 str. F0295]
0308_S_GL0201297	_0317p_s_27710/2	1	1	3	-19.636	-14.112	-5.525	0.43	-12.842	2.859	0.003	-7.949	1_db	SYEIFYNALDTVK	EEX54168.1	ribosomal protein S7 [Prevotella sp. oral taxon 472 str. F0295]
0308_S_GL0201297	_0317p_s_27710/2	2	2	3	-20.25	-14.112	-6.138	0.434	-14.137	2.928	0.002	-8.978	1_db	SYEIFYNALDTVK	EEX54168.1	ribosomal protein S7 [Prevotella sp. oral taxon 472 str. F0295]
0308_S_GL0211038	_0317p_v_12228/2	0	1	2	-19.636	-20.25	0.614	0.257	2.391	9.872	0.089	1.268	1_db	GGGFTGQAGAIR	PWL70849.1
0308_S_GL0211038	_0317p_v_12228/2	1	1	3	-19.636	-12.499	-7.137	0.696	-10.26	2.282	0.011	-6.351	1_db	GGGFTGQAGAIR	PWL70849.1
0308_S_GL0211038	_0317p_v_12228/2	2	2	3	-20.25	-12.499	-7.751	0.698	-11.102	2.311	0.009	-7.05	1_db	GGGFTGQAGAIR	PWL70849.1
0308_S_GL0212817	_0317p_v_09902/2	0	1	2	-19.636	-20.25	0.614	0.257	2.391	9.872	0.089	1.268	1_db	EGYNGDLTSR	WP_016282068.1	small, acid-soluble spore protein, alpha/beta type [Lachnospiraceae bacterium A4]
0308_S_GL0212817	_0317p_v_09902/2	1	1	3	-19.636	-14.187	-5.45	0.727	-7.492	2.256	0.023	-4.638	1_db	EGYNGDLTSR	WP_016282068.1	small, acid-soluble spore protein, alpha/beta type [Lachnospiraceae bacterium A4]
0308_S_GL0212817	_0317p_v_09902/2	2	2	3	-20.25	-14.187	-6.063	0.73	-8.309	2.283	0.018	-5.276	1_db	EGYNGDLTSR	WP_016282068.1	small, acid-soluble spore protein, alpha/beta type [Lachnospiraceae bacterium A4]
0308_S_GL0218945	_0317p_v_19661/3	0	1	2	-19.123	-20.25	1.127	0.586	1.923	8.471	0.191	1.02	1_db	HIGPDVDVPAGDIGVGGR	WP_104369072.1
0308_S_GL0218945	_0317p_v_19661/3	1	1	3	-19.123	-14.18	-4.943	0.68	-7.268	8.419	0.001	-4.499	1_db	HIGPDVDVPAGDIGVGGR	WP_104369072.1
0308_S_GL0218945	_0317p_v_19661/3	2	2	3	-20.25	-14.18	-6.07	0.434	-14.002	2.932	0.002	-8.892	1_db	HIGPDVDVPAGDIGVGGR	WP_104369072.1
0308_U_GL0010539	_0317p_v_25307/3	0	1	2	-19.636	-14.438	-5.199	0.574	-9.064	4.851	0.001	-4.807	1_db	HTPFFSGYRPQFYFR	WP_077073791.1	elongation factor Tu [Mailhella massiliensis]
0308_U_GL0010539	_0317p_v_25307/3	1	1	3	-19.636	-16.347	-3.29	1.506	-2.184	2.056	0.272	-1.352	1_db	HTPFFSGYRPQFYFR	WP_077073791.1	elongation factor Tu [Mailhella massiliensis]
0308_U_GL0010539	_0317p_v_25307/3	2	2	3	-14.438	-16.347	1.909	1.592	1.199	2.545	0.546	0.761	1_db	HTPFFSGYRPQFYFR	WP_077073791.1	elongation factor Tu [Mailhella massiliensis]
0308_V_GL0050409	_0317p_e_26534/2	0	1	2	-19.636	-20.25	0.614	0.257	2.391	9.872	0.089	1.268	1_db	MTIQELVNNAR	WP_004036483.1	hypothetical protein [Clostridium sp. ASF356]
0308_V_GL0050409	_0317p_e_26534/2	1	1	3	-19.636	-14.074	-5.562	0.354	-15.72	3.44	0.001	-9.731	1_db	MTIQELVNNAR	WP_004036483.1	hypothetical protein [Clostridium sp. ASF356]
0308_V_GL0050409	_0317p_e_26534/2	2	2	3	-20.25	-14.074	-6.176	0.359	-17.218	3.508	0.001	-10.934	1_db	MTIQELVNNAR	WP_004036483.1	hypothetical protein [Clostridium sp. ASF356]
0308_V_GL0070645	_0317p_s_10421/2	0	1	2	-19.636	-20.25	0.614	0.257	2.391	9.872	0.089	1.268	1_db	AQQTGEIETIK	WP_004033200.1	gfo/Idh/MocA family oxidoreductase [Clostridium sp. ASF356]
0308_V_GL0070645	_0317p_s_10421/2	1	1	3	-19.636	-12.241	-7.396	1.222	-6.053	2.086	0.043	-3.746	1_db	AQQTGEIETIK	WP_004033200.1	gfo/Idh/MocA family oxidoreductase [Clostridium sp. ASF356]
0308_V_GL0070645	_0317p_s_10421/2	2	2	3	-20.25	-12.241	-8.009	1.223	-6.547	2.095	0.037	-4.158	1_db	AQQTGEIETIK	WP_004033200.1	gfo/Idh/MocA family oxidoreductase [Clostridium sp. ASF356]
0308_V_GL0070663	_0317p_v_27014/2	0	1	2	-19.636	-20.25	0.614	0.257	2.391	9.872	0.089	1.268	1_db	LAGEIMDALNNAGGAVK	EMZ12147.1	30S ribosomal protein S7 [Clostridium sp. ASF356]
0308_V_GL0070663	_0317p_v_27014/2	1	1	3	-19.636	-14.448	-5.188	0.763	-6.8	2.231	0.029	-4.209	1_db	LAGEIMDALNNAGGAVK	EMZ12147.1	30S ribosomal protein S7 [Clostridium sp. ASF356]
0308_V_GL0070663	_0317p_v_27014/2	2	2	3	-20.25	-14.448	-5.802	0.765	-7.582	2.255	0.023	-4.815	1_db	LAGEIMDALNNAGGAVK	EMZ12147.1	30S ribosomal protein S7 [Clostridium sp. ASF356]
0308_V_GL0074802	_0317p_e_28203/3	0	1	2	-19.636	-20.25	0.614	0.257	2.391	9.872	0.089	1.268	1_db	GLTPNEAAANNFTDAAQIPSWAK	EMZ13459.1	hypothetical protein C820_01766, partial [Clostridium sp. ASF356]
0308_V_GL0074802	_0317p_e_28203/3	1	1	3	-19.636	-14.442	-5.194	0.836	-6.214	2.19	0.037	-3.846	1_db	GLTPNEAAANNFTDAAQIPSWAK	EMZ13459.1	hypothetical protein C820_01766, partial [Clostridium sp. ASF356]
0308_V_GL0074802	_0317p_e_28203/3	2	2	3	-20.25	-14.442	-5.807	0.838	-6.93	2.21	0.029	-4.401	1_db	GLTPNEAAANNFTDAAQIPSWAK	EMZ13459.1	hypothetical protein C820_01766, partial [Clostridium sp. ASF356]
0308_V_GL0091600	_0317p_e_22322/2	0	1	2	-19.636	-20.25	0.614	0.257	2.391	9.872	0.089	1.268	1_db	EVSWCPSYGPEMR	WP_004034236.1	hypothetical protein [Clostridium sp. ASF356]
0308_V_GL0091600	_0317p_e_22322/2	1	1	3	-19.636	-14.777	-4.859	0.573	-8.479	2.434	0.014	-5.248	1_db	EVSWCPSYGPEMR	WP_004034236.1	hypothetical protein [Clostridium sp. ASF356]
0308_V_GL0091600	_0317p_e_22322/2	2	2	3	-20.25	-14.777	-5.473	0.576	-9.499	2.477	0.01	-6.032	1_db	EVSWCPSYGPEMR	WP_004034236.1	hypothetical protein [Clostridium sp. ASF356]
0308_V_GL0094566	_0317p_e_19739/2	0	1	2	-19.636	-20.25	0.614	0.257	2.391	9.872	0.089	1.268	1_db	MCPDSAITVEKID	WP_004034245.1	ferredoxin family protein [Clostridium sp. ASF356]
0308_V_GL0094566	_0317p_e_19739/2	1	1	3	-19.636	-13.584	-6.052	0.635	-9.536	2.345	0.012	-5.903	1_db	MCPDSAITVEKID	WP_004034245.1	ferredoxin family protein [Clostridium sp. ASF356]
0308_V_GL0094566	_0317p_e_19739/2	2	2	3	-20.25	-13.584	-6.666	0.637	-10.458	2.38	0.009	-6.641	1_db	MCPDSAITVEKID	WP_004034245.1	ferredoxin family protein [Clostridium sp. ASF356]
0308_V_GL0095441	_0317p_e_28313/2	0	1	2	-19.039	-20.25	1.211	0.565	2.145	8.588	0.137	1.138	1_db	VVGVAPGILEATGLR	WP_004038148.1	NAD(P)-dependent oxidoreductase [Clostridium sp. ASF356]
0308_V_GL0095441	_0317p_e_28313/2	1	1	3	-19.039	-11.63	-7.408	1.091	-6.793	3.358	0.009	-4.204	1_db	VVGVAPGILEATGLR	WP_004038148.1	NAD(P)-dependent oxidoreductase [Clostridium sp. ASF356]
0308_V_GL0095441	_0317p_e_28313/2	2	2	3	-20.25	-11.63	-8.62	0.97	-8.891	2.154	0.018	-5.646	1_db	VVGVAPGILEATGLR	WP_004038148.1	NAD(P)-dependent oxidoreductase [Clostridium sp. ASF356]
0316_E_GL0035431	_0317p_e_17791/3	0	1	2	-19.636	-20.25	0.614	0.257	2.391	9.872	0.089	1.268	1_db	SVSFDIAKPGESVR	WP_022744832.1	beta-aspartyl-peptidase [Dorea sp. 5-2]
0316_E_GL0035431	_0317p_e_17791/3	1	1	3	-19.636	-13.17	-6.466	0.586	-11.038	2.413	0.008	-6.832	1_db	SVSFDIAKPGESVR	WP_022744832.1	beta-aspartyl-peptidase [Dorea sp. 5-2]
0316_E_GL0035431	_0317p_e_17791/3	2	2	3	-20.25	-13.17	-7.079	0.589	-12.025	2.454	0.006	-7.637	1_db	SVSFDIAKPGESVR	WP_022744832.1	beta-aspartyl-peptidase [Dorea sp. 5-2]
0316_E_GL0040054	_0317p_v_28524/2	0	1	2	-19.636	-20.25	0.614	0.257	2.391	9.872	0.089	1.268	1_db	FLIPVDTVITK	WP_072852263.1	phosphoglycerate kinase [[Clostridium]
0316_E_GL0040054	_0317p_v_28524/2	1	1	3	-19.636	-11.712	-7.925	0.398	-19.924	3.051	0.001	-12.333	1_db	FLIPVDTVITK	WP_072852263.1	phosphoglycerate kinase [[Clostridium]
0316_E_GL0040054	_0317p_v_28524/2	2	2	3	-20.25	-11.712	-8.538	0.402	-21.236	3.124	0.001	-13.486	1_db	FLIPVDTVITK	WP_072852263.1	phosphoglycerate kinase [[Clostridium]
0316_E_GL0056677	_0317p_e_26762/2	0	1	2	-19.636	-20.25	0.614	0.257	2.391	9.872	0.089	1.268	1_db	APQWTGGGVVFAPVPR	CDC50509.1	50S ribosomal protein L4 [Clostridium sp. CAG:58]
0316_E_GL0056677	_0317p_e_26762/2	1	1	3	-19.636	-12.807	-6.829	0.9	-7.585	2.162	0.025	-4.695	1_db	APQWTGGGVVFAPVPR	CDC50509.1	50S ribosomal protein L4 [Clostridium sp. CAG:58]
0316_E_GL0056677	_0317p_e_26762/2	2	2	3	-20.25	-12.807	-7.443	0.902	-8.249	2.18	0.021	-5.239	1_db	APQWTGGGVVFAPVPR	CDC50509.1	50S ribosomal protein L4 [Clostridium sp. CAG:58]
0316_E_GL0057793	_0317p_e_22002/2	0	1	2	-19.636	-20.25	0.614	0.257	2.391	9.872	0.089	1.268	1_db	VAVIGSGPSGLTCAGDLAK	WP_016218754.1	glutamate synthase (NADPH), homotetrameric [Dorea sp. 5-2]
0316_E_GL0057793	_0317p_e_22002/2	1	1	3	-19.636	-14.593	-5.043	0.776	-6.501	2.223	0.033	-4.024	1_db	VAVIGSGPSGLTCAGDLAK	WP_016218754.1	glutamate synthase (NADPH), homotetrameric [Dorea sp. 5-2]
0316_E_GL0057793	_0317p_e_22002/2	2	2	3	-20.25	-14.593	-5.657	0.778	-7.271	2.246	0.025	-4.617	1_db	VAVIGSGPSGLTCAGDLAK	WP_016218754.1	glutamate synthase (NADPH), homotetrameric [Dorea sp. 5-2]
0316_E_GL0066579	_0317p_s_15291/2	0	1	2	-19.636	-20.25	0.614	0.257	2.391	9.872	0.089	1.268	1_db	FDETIEAHIR	CDD36016.1	50S ribosomal protein L1 [Roseburia sp. CAG:309]
0316_E_GL0066579	_0317p_s_15291/2	1	1	3	-19.636	-13.167	-6.469	0.816	-7.926	2.2	0.022	-4.906	1_db	FDETIEAHIR	CDD36016.1	50S ribosomal protein L1 [Roseburia sp. CAG:309]
0316_E_GL0066579	_0317p_s_15291/2	2	2	3	-20.25	-13.167	-7.083	0.818	-8.655	2.221	0.018	-5.496	1_db	FDETIEAHIR	CDD36016.1	50S ribosomal protein L1 [Roseburia sp. CAG:309]
0316_E_GL0090603	_0317p_e_24983/2	0	1	2	-19.636	-20.25	0.614	0.257	2.391	9.872	0.089	1.268	1_db	VVTISGPDGYVYDPDGVVTK	WP_004037385.1	NADP-specific glutamate dehydrogenase [Clostridium sp. ASF356]
0316_E_GL0090603	_0317p_e_24983/2	1	1	3	-19.636	-14.529	-5.107	0.739	-6.914	2.248	0.028	-4.28	1_db	VVTISGPDGYVYDPDGVVTK	WP_004037385.1	NADP-specific glutamate dehydrogenase [Clostridium sp. ASF356]
0316_E_GL0090603	_0317p_e_24983/2	2	2	3	-20.25	-14.529	-5.721	0.741	-7.72	2.273	0.021	-4.903	1_db	VVTISGPDGYVYDPDGVVTK	WP_004037385.1	NADP-specific glutamate dehydrogenase [Clostridium sp. ASF356]
0316_E_GL0110690	_0317p_j_19783/2	0	1	2	-19.636	-13.563	-6.073	0.383	-15.847	6.191	0.001	-8.404	1_db	ELTQLTSEIDR	WP_016321424.1	flagellin [Oscillibacter sp. 1-3]
0316_E_GL0110690	_0317p_j_19783/2	1	1	3	-19.636	-17.712	-1.925	2.167	-0.888	2.027	0.704	-0.55	1_db	ELTQLTSEIDR	WP_016321424.1	flagellin [Oscillibacter sp. 1-3]
0316_E_GL0110690	_0317p_j_19783/2	2	2	3	-13.563	-17.712	4.149	2.186	1.898	2.1	0.329	1.205	1_db	ELTQLTSEIDR	WP_016321424.1	flagellin [Oscillibacter sp. 1-3]
0316_E_GL0140064	_0317p_v_24681/2	0	1	2	-19.636	-20.25	0.614	0.257	2.391	9.872	0.089	1.268	1_db	MAGSTVTVVSMGPPQADVALR	WP_004038637.1	hypothetical protein [Clostridium sp. ASF356]
0316_E_GL0140064	_0317p_v_24681/2	1	1	3	-19.636	-14.669	-4.967	0.704	-7.058	2.275	0.026	-4.369	1_db	MAGSTVTVVSMGPPQADVALR	WP_004038637.1	hypothetical protein [Clostridium sp. ASF356]
0316_E_GL0140064	_0317p_v_24681/2	2	2	3	-20.25	-14.669	-5.58	0.706	-7.903	2.303	0.019	-5.019	1_db	MAGSTVTVVSMGPPQADVALR	WP_004038637.1	hypothetical protein [Clostridium sp. ASF356]
0316_E_GL0140064	_0317p_v_28847/3	0	1	2	-19.636	-20.25	0.614	0.257	2.391	9.872	0.089	1.268	1_db	DGVPSIINPDDKTGIEAALQLK	WP_004038637.1	hypothetical protein [Clostridium sp. ASF356]
0316_E_GL0140064	_0317p_v_28847/3	1	1	3	-19.636	-14.694	-4.942	0.362	-13.653	3.352	0.001	-8.451	1_db	DGVPSIINPDDKTGIEAALQLK	WP_004038637.1	hypothetical protein [Clostridium sp. ASF356]
0316_E_GL0140064	_0317p_v_28847/3	2	2	3	-20.25	-14.694	-5.556	0.367	-15.149	3.423	0.001	-9.62	1_db	DGVPSIINPDDKTGIEAALQLK	WP_004038637.1	hypothetical protein [Clostridium sp. ASF356]
0316_E_GL0140065	_0317p_e_20818/3	0	1	2	-19.636	-20.25	0.614	0.257	2.391	9.872	0.089	1.268	1_db	DVADALGAEVGSSR	WP_004038636.1	electron transfer flavoprotein subunit alpha/FixB family protein [Clostridium sp. ASF356]
0316_E_GL0140065	_0317p_e_20818/3	1	1	3	-19.636	-13.078	-6.558	1.051	-6.238	2.117	0.04	-3.861	1_db	DVADALGAEVGSSR	WP_004038636.1	electron transfer flavoprotein subunit alpha/FixB family protein [Clostridium sp. ASF356]
0316_E_GL0140065	_0317p_e_20818/3	2	2	3	-20.25	-13.078	-7.172	1.053	-6.811	2.13	0.033	-4.325	1_db	DVADALGAEVGSSR	WP_004038636.1	electron transfer flavoprotein subunit alpha/FixB family protein [Clostridium sp. ASF356]
0316_E_GL0140065	_0317p_v_13285/2	0	1	2	-19.636	-20.25	0.614	0.257	2.391	9.872	0.089	1.268	1_db	VKTGLVADCTGLR	WP_004038636.1	electron transfer flavoprotein subunit alpha/FixB family protein [Clostridium sp. ASF356]
0316_E_GL0140065	_0317p_v_13285/2	1	1	3	-19.636	-13.61	-6.026	0.846	-7.122	2.185	0.028	-4.408	1_db	VKTGLVADCTGLR	WP_004038636.1	electron transfer flavoprotein subunit alpha/FixB family protein [Clostridium sp. ASF356]
0316_E_GL0140065	_0317p_v_13285/2	2	2	3	-20.25	-13.61	-6.64	0.848	-7.828	2.205	0.022	-4.971	1_db	VKTGLVADCTGLR	WP_004038636.1	electron transfer flavoprotein subunit alpha/FixB family protein [Clostridium sp. ASF356]
0316_E_GL0140065	_0317p_v_16001/3	0	1	2	-19.636	-20.25	0.614	0.257	2.391	9.872	0.089	1.268	1_db	ACVDAGWIEKDR	WP_004038636.1	electron transfer flavoprotein subunit alpha/FixB family protein [Clostridium sp. ASF356]
0316_E_GL0140065	_0317p_v_16001/3	1	1	3	-19.636	-10.878	-8.758	1.072	-8.171	2.113	0.023	-5.058	1_db	ACVDAGWIEKDR	WP_004038636.1	electron transfer flavoprotein subunit alpha/FixB family protein [Clostridium sp. ASF356]
0316_E_GL0140065	_0317p_v_16001/3	2	2	3	-20.25	-10.878	-9.372	1.073	-8.73	2.125	0.02	-5.544	1_db	ACVDAGWIEKDR	WP_004038636.1	electron transfer flavoprotein subunit alpha/FixB family protein [Clostridium sp. ASF356]
0316_E_GL0150078	_0317p_v_18450/2	0	1	2	-19.636	-20.25	0.614	0.257	2.391	9.872	0.089	1.268	1_db	MIVQHNIPALNSYNR	WP_004034522.1	flagellin [Clostridium sp. ASF356]
0316_E_GL0150078	_0317p_v_18450/2	1	1	3	-19.636	-13.895	-5.741	0.695	-8.255	2.282	0.018	-5.109	1_db	MIVQHNIPALNSYNR	WP_004034522.1	flagellin [Clostridium sp. ASF356]
0316_E_GL0150078	_0317p_v_18450/2	2	2	3	-20.25	-13.895	-6.355	0.698	-9.104	2.311	0.014	-5.782	1_db	MIVQHNIPALNSYNR	WP_004034522.1	flagellin [Clostridium sp. ASF356]
0316_E_GL0150087	_0317p_e_16187/3	0	1	2	-19.636	-20.25	0.614	0.257	2.391	9.872	0.089	1.268	1_db	AYIAHGEVLPVATR	CDD35993.1	uncharacterized protein BN600_02183 [Roseburia sp. CAG:309]
0316_E_GL0150087	_0317p_e_16187/3	1	1	3	-19.636	-12.945	-6.691	0.562	-11.914	2.455	0.006	-7.374	1_db	AYIAHGEVLPVATR	CDD35993.1	uncharacterized protein BN600_02183 [Roseburia sp. CAG:309]
0316_E_GL0150087	_0317p_e_16187/3	2	2	3	-20.25	-12.945	-7.304	0.565	-12.935	2.499	0.005	-8.215	1_db	AYIAHGEVLPVATR	CDD35993.1	uncharacterized protein BN600_02183 [Roseburia sp. CAG:309]
0316_E_GL0155306	_0317p_e_22218/3	0	1	2	-19.636	-20.25	0.614	0.257	2.391	9.872	0.089	1.268	1_db	KLGDPEDPLLVSVR	WP_072850481.1	pyruvate, phosphate dikinase [[Clostridium]
0316_E_GL0155306	_0317p_e_22218/3	1	1	3	-19.636	-13.733	-5.904	0.459	-12.866	2.733	0.003	-7.964	1_db	KLGDPEDPLLVSVR	WP_072850481.1	pyruvate, phosphate dikinase [[Clostridium]
0316_E_GL0155306	_0317p_e_22218/3	2	2	3	-20.25	-13.733	-6.517	0.463	-14.088	2.795	0.002	-8.946	1_db	KLGDPEDPLLVSVR	WP_072850481.1	pyruvate, phosphate dikinase [[Clostridium]
0316_J_GL0024106	_0317p_ms_15026/2	0	1	2	-19.636	-14.345	-5.291	0.417	-12.701	5.786	0.001	-6.736	1_db	AQAATDADGNAVTVEIK	WP_084043439.1	MULTISPECIES: hypothetical protein [Blautia]
0316_J_GL0024106	_0317p_ms_15026/2	1	1	3	-19.636	-18.393	-1.243	1.509	-0.824	2.056	0.731	-0.51	1_db	AQAATDADGNAVTVEIK	WP_084043439.1	MULTISPECIES: hypothetical protein [Blautia]
0316_J_GL0024106	_0317p_ms_15026/2	2	2	3	-14.345	-18.393	4.048	1.545	2.619	2.257	0.191	1.663	1_db	AQAATDADGNAVTVEIK	WP_084043439.1	MULTISPECIES: hypothetical protein [Blautia]
0316_Ms_GL0001052	_0317p_my_30158/3	0	1	2	-19.636	-19.135	-0.502	1.246	-0.402	4.165	0.9	-0.213	1_db	IGTVGDAIAYIEENAK	EEX53308.1	acyl carrier protein [Prevotella sp. oral taxon 472 str. F0295]
0316_Ms_GL0001052	_0317p_my_30158/3	1	1	3	-19.636	-13.651	-5.985	0.24	-24.91	6.786	0.001	-15.419	1_db	IGTVGDAIAYIEENAK	EEX53308.1	acyl carrier protein [Prevotella sp. oral taxon 472 str. F0295]
0316_Ms_GL0001052	_0317p_my_30158/3	2	2	3	-19.135	-13.651	-5.484	1.244	-4.407	4.138	0.023	-2.798	1_db	IGTVGDAIAYIEENAK	EEX53308.1	acyl carrier protein [Prevotella sp. oral taxon 472 str. F0295]
0316_Ms_GL0001052	_0317p_v_30293/2	0	1	2	-19.636	-20.25	0.614	0.257	2.391	9.872	0.089	1.268	1_db	IGTVGDAIAYIEENAK	EEX53308.1	acyl carrier protein [Prevotella sp. oral taxon 472 str. F0295]
0316_Ms_GL0001052	_0317p_v_30293/2	1	1	3	-19.636	-14.072	-5.565	0.607	-9.172	2.382	0.012	-5.677	1_db	IGTVGDAIAYIEENAK	EEX53308.1	acyl carrier protein [Prevotella sp. oral taxon 472 str. F0295]
0316_Ms_GL0001052	_0317p_v_30293/2	2	2	3	-20.25	-14.072	-6.178	0.61	-10.136	2.42	0.009	-6.437	1_db	IGTVGDAIAYIEENAK	EEX53308.1	acyl carrier protein [Prevotella sp. oral taxon 472 str. F0295]
0316_Ms_GL0011459	_0317p_u_28542/2	0	1	2	-19.636	-18.424	-1.213	1.238	-0.98	4.167	0.624	-0.52	1_db	NAYIDWMIPETEVK	EGW51012.1	hypothetical protein HMPREF1022_01966 [Desulfovibrio sp. 6_1_46AFAA]
0316_Ms_GL0011459	_0317p_u_28542/2	1	1	3	-19.636	-12.022	-7.614	0.224	-34.008	7.896	0.001	-21.05	1_db	NAYIDWMIPETEVK	EGW51012.1	hypothetical protein HMPREF1022_01966 [Desulfovibrio sp. 6_1_46AFAA]
0316_Ms_GL0011459	_0317p_u_28542/2	2	2	3	-18.424	-12.022	-6.402	1.233	-5.192	4.1	0.013	-3.297	1_db	NAYIDWMIPETEVK	EGW51012.1	hypothetical protein HMPREF1022_01966 [Desulfovibrio sp. 6_1_46AFAA]
0316_Ms_GL0011459	_0317p_v_24983/3	0	1	2	-19.636	-19.667	0.03	0.724	0.042	4.512	0.9	0.022	1_db	NMGAGNGYVNSGLFPVGGAR	EGW51012.1	hypothetical protein HMPREF1022_01966 [Desulfovibrio sp. 6_1_46AFAA]
0316_Ms_GL0011459	_0317p_v_24983/3	1	1	3	-19.636	-15.849	-3.787	0.242	-15.675	6.703	0.001	-9.703	1_db	NMGAGNGYVNSGLFPVGGAR	EGW51012.1	hypothetical protein HMPREF1022_01966 [Desulfovibrio sp. 6_1_46AFAA]
0316_Ms_GL0011459	_0317p_v_24983/3	2	2	3	-19.667	-15.849	-3.817	0.721	-5.296	4.427	0.01	-3.363	1_db	NMGAGNGYVNSGLFPVGGAR	EGW51012.1	hypothetical protein HMPREF1022_01966 [Desulfovibrio sp. 6_1_46AFAA]
0316_Ms_GL0023402	_0317p_e_23234/2	0	1	2	-19.636	-20.25	0.614	0.257	2.391	9.872	0.089	1.268	1_db	YNIESQYDAVLK	SCM74239.1	Peptidoglycan-associated lipoprotein [uncultured Desulfovibrio sp.]
0316_Ms_GL0023402	_0317p_e_23234/2	1	1	3	-19.636	-14.277	-5.359	0.46	-11.65	2.728	0.004	-7.211	1_db	YNIESQYDAVLK	SCM74239.1	Peptidoglycan-associated lipoprotein [uncultured Desulfovibrio sp.]
0316_Ms_GL0023402	_0317p_e_23234/2	2	2	3	-20.25	-14.277	-5.973	0.464	-12.879	2.791	0.003	-8.179	1_db	YNIESQYDAVLK	SCM74239.1	Peptidoglycan-associated lipoprotein [uncultured Desulfovibrio sp.]
0316_Ms_GL0026377	_0317p_e_21518/2	0	1	2	-19.636	-20.25	0.614	0.257	2.391	9.872	0.089	1.268	1_db	SVDTGVPPEVAIGEGGYAQR	WP_009303542.1	NAD(P) transhydrogenase subunit alpha [Desulfovibrio sp. 6_1_46AFAA]
0316_Ms_GL0026377	_0317p_e_21518/2	1	1	3	-19.636	-13.997	-5.64	0.244	-23.153	6.582	0.001	-14.331	1_db	SVDTGVPPEVAIGEGGYAQR	WP_009303542.1	NAD(P) transhydrogenase subunit alpha [Desulfovibrio sp. 6_1_46AFAA]
0316_Ms_GL0026377	_0317p_e_21518/2	2	2	3	-20.25	-13.997	-6.253	0.251	-24.955	5.664	0.001	-15.847	1_db	SVDTGVPPEVAIGEGGYAQR	WP_009303542.1	NAD(P) transhydrogenase subunit alpha [Desulfovibrio sp. 6_1_46AFAA]
0316_Ms_GL0026377	_0317p_e_27789/3	0	1	2	-19.636	-20.25	0.614	0.257	2.391	9.872	0.089	1.268	1_db	FMPMVGTAVGVIQPAK	WP_009303542.1	NAD(P) transhydrogenase subunit alpha [Desulfovibrio sp. 6_1_46AFAA]
0316_Ms_GL0026377	_0317p_e_27789/3	1	1	3	-19.636	-14.941	-4.695	0.408	-11.519	2.986	0.003	-7.13	1_db	FMPMVGTAVGVIQPAK	WP_009303542.1	NAD(P) transhydrogenase subunit alpha [Desulfovibrio sp. 6_1_46AFAA]
0316_Ms_GL0026377	_0317p_e_27789/3	2	2	3	-20.25	-14.941	-5.309	0.412	-12.89	3.058	0.002	-8.186	1_db	FMPMVGTAVGVIQPAK	WP_009303542.1	NAD(P) transhydrogenase subunit alpha [Desulfovibrio sp. 6_1_46AFAA]
0316_Ms_GL0026377	_0317p_v_17280/2	0	1	2	-19.636	-18.793	-0.843	1.575	-0.535	4.102	0.85	-0.284	1_db	GVLMAANTLSK	WP_009303542.1	NAD(P) transhydrogenase subunit alpha [Desulfovibrio sp. 6_1_46AFAA]
0316_Ms_GL0026377	_0317p_v_17280/2	1	1	3	-19.636	-11.444	-8.193	0.363	-22.545	3.337	0.001	-13.955	1_db	GVLMAANTLSK	WP_009303542.1	NAD(P) transhydrogenase subunit alpha [Desulfovibrio sp. 6_1_46AFAA]
0316_Ms_GL0026377	_0317p_v_17280/2	2	2	3	-18.793	-11.444	-7.35	1.597	-4.601	4.321	0.018	-2.922	1_db	GVLMAANTLSK	WP_009303542.1	NAD(P) transhydrogenase subunit alpha [Desulfovibrio sp. 6_1_46AFAA]
0316_Ms_GL0026377	_0317p_v_26212/3	0	1	2	-19.636	-19.518	-0.118	0.866	-0.137	4.35	0.9	-0.073	1_db	VVVIGTGVAGLQAVATAK	WP_009303542.1	NAD(P) transhydrogenase subunit alpha [Desulfovibrio sp. 6_1_46AFAA]
0316_Ms_GL0026377	_0317p_v_26212/3	1	1	3	-19.636	-15.199	-4.438	0.387	-11.464	3.128	0.002	-7.096	1_db	VVVIGTGVAGLQAVATAK	WP_009303542.1	NAD(P) transhydrogenase subunit alpha [Desulfovibrio sp. 6_1_46AFAA]
0316_Ms_GL0026377	_0317p_v_26212/3	2	2	3	-19.518	-15.199	-4.319	0.915	-4.722	5.15	0.011	-2.999	1_db	VVVIGTGVAGLQAVATAK	WP_009303542.1	NAD(P) transhydrogenase subunit alpha [Desulfovibrio sp. 6_1_46AFAA]
0316_Ms_GL0040779	_0317p_v_21575/3	0	1	2	-19.636	-20.25	0.614	0.257	2.391	9.872	0.089	1.268	1_db	RIPMTVQPGNEVLFNK	OXS29521.1	co-chaperone GroES [Desulfovibrio sp. MES5]
0316_Ms_GL0040779	_0317p_v_21575/3	1	1	3	-19.636	-14.407	-5.229	0.339	-15.424	3.624	0.001	-9.547	1_db	RIPMTVQPGNEVLFNK	OXS29521.1	co-chaperone GroES [Desulfovibrio sp. MES5]
0316_Ms_GL0040779	_0317p_v_21575/3	2	2	3	-20.25	-14.407	-5.843	0.344	-16.98	3.682	0.001	-10.783	1_db	RIPMTVQPGNEVLFNK	OXS29521.1	co-chaperone GroES [Desulfovibrio sp. MES5]
0316_Ms_GL0040779	_0317p_v_21607/2	0	1	2	-19.636	-20.25	0.614	0.257	2.391	9.872	0.089	1.268	1_db	RIPMTVQPGNEVLFNK	OXS29521.1	co-chaperone GroES [Desulfovibrio sp. MES5]
0316_Ms_GL0040779	_0317p_v_21607/2	1	1	3	-19.636	-15.605	-4.032	0.26	-15.523	5.713	0.001	-9.609	1_db	RIPMTVQPGNEVLFNK	OXS29521.1	co-chaperone GroES [Desulfovibrio sp. MES5]
0316_Ms_GL0040779	_0317p_v_21607/2	2	2	3	-20.25	-15.605	-4.645	0.266	-17.444	5.251	0.001	-11.078	1_db	RIPMTVQPGNEVLFNK	OXS29521.1	co-chaperone GroES [Desulfovibrio sp. MES5]
0316_Ms_GL0040779	_0317p_v_24266/2	0	1	2	-19.636	-20.25	0.614	0.257	2.391	9.872	0.089	1.268	1_db	IPMTVQPGNEVLFNK	OXS29521.1	co-chaperone GroES [Desulfovibrio sp. MES5]
0316_Ms_GL0040779	_0317p_v_24266/2	1	1	3	-19.636	-15.361	-4.275	0.357	-11.969	3.402	0.001	-7.409	1_db	IPMTVQPGNEVLFNK	OXS29521.1	co-chaperone GroES [Desulfovibrio sp. MES5]
0316_Ms_GL0040779	_0317p_v_24266/2	2	2	3	-20.25	-15.361	-4.889	0.362	-13.505	3.472	0.001	-8.576	1_db	IPMTVQPGNEVLFNK	OXS29521.1	co-chaperone GroES [Desulfovibrio sp. MES5]
0316_Ms_GL0049134	_0317p_s_16495/3	0	1	2	-19.636	-19.168	-0.468	1.206	-0.388	4.176	0.9	-0.206	1_db	VGDEVEIVGIKPTQK	WP_072334077.1	elongation factor Tu [Desulfovibrio piger]
0316_Ms_GL0049134	_0317p_s_16495/3	1	1	3	-19.636	-13.423	-6.213	0.331	-18.755	3.736	0.001	-11.609	1_db	VGDEVEIVGIKPTQK	WP_072334077.1	elongation factor Tu [Desulfovibrio piger]
0316_Ms_GL0049134	_0317p_s_16495/3	2	2	3	-19.168	-13.423	-5.745	1.225	-4.688	4.427	0.016	-2.977	1_db	VGDEVEIVGIKPTQK	WP_072334077.1	elongation factor Tu [Desulfovibrio piger]
0316_Ms_GL0049134	_0317p_s_27771/2	0	1	2	-19.636	-20.25	0.614	0.257	2.391	9.872	0.089	1.268	1_db	ELLSSYDFPGDDVPVIR	WP_072334077.1	elongation factor Tu [Desulfovibrio piger]
0316_Ms_GL0049134	_0317p_s_27771/2	1	1	3	-19.636	-14.354	-5.282	0.398	-13.286	3.052	0.002	-8.224	1_db	ELLSSYDFPGDDVPVIR	WP_072334077.1	elongation factor Tu [Desulfovibrio piger]
0316_Ms_GL0049134	_0317p_s_27771/2	2	2	3	-20.25	-14.354	-5.896	0.402	-14.67	3.125	0.001	-9.316	1_db	ELLSSYDFPGDDVPVIR	WP_072334077.1	elongation factor Tu [Desulfovibrio piger]
0316_Ms_GL0049134	_0317p_s_28350/2	0	1	2	-19.636	-20.25	0.614	0.257	2.391	9.872	0.089	1.268	1_db	QVGVPQLVVFLNK	WP_072334077.1	elongation factor Tu [Desulfovibrio piger]
0316_Ms_GL0049134	_0317p_s_28350/2	1	1	3	-19.636	-12.596	-7.04	0.847	-8.316	2.185	0.02	-5.147	1_db	QVGVPQLVVFLNK	WP_072334077.1	elongation factor Tu [Desulfovibrio piger]
0316_Ms_GL0049134	_0317p_s_28350/2	2	2	3	-20.25	-12.596	-7.654	0.849	-9.019	2.204	0.016	-5.727	1_db	QVGVPQLVVFLNK	WP_072334077.1	elongation factor Tu [Desulfovibrio piger]
0316_Ms_GL0052851	_0317p_e_26239/2	0	1	2	-19.636	-19.128	-0.508	1.245	-0.408	4.165	0.9	-0.216	1_db	GLETTMDVVEGMR	WP_008684543.1	MULTISPECIES: chaperonin GroEL [Desulfovibrio]
0316_Ms_GL0052851	_0317p_e_26239/2	1	1	3	-19.636	-12.899	-6.737	0.286	-23.552	4.712	0.001	-14.578	1_db	GLETTMDVVEGMR	WP_008684543.1	MULTISPECIES: chaperonin GroEL [Desulfovibrio]
0316_Ms_GL0052851	_0317p_e_26239/2	2	2	3	-19.128	-12.899	-6.229	1.253	-4.971	4.262	0.014	-3.157	1_db	GLETTMDVVEGMR	WP_008684543.1	MULTISPECIES: chaperonin GroEL [Desulfovibrio]
0316_Ms_GL0063036	_0317p_s_16684/2	0	1	2	-19.636	-20.25	0.614	0.257	2.391	9.872	0.089	1.268	1_db	VEVSSATNAPVVLEK	WP_062253216.1	hypothetical protein [Desulfovibrio fairfieldensis]
0316_Ms_GL0063036	_0317p_s_16684/2	1	1	3	-19.636	-14.493	-5.144	0.258	-19.972	5.818	0.001	-12.362	1_db	VEVSSATNAPVVLEK	WP_062253216.1	hypothetical protein [Desulfovibrio fairfieldensis]
0316_Ms_GL0063036	_0317p_s_16684/2	2	2	3	-20.25	-14.493	-5.757	0.264	-21.794	5.309	0.001	-13.84	1_db	VEVSSATNAPVVLEK	WP_062253216.1	hypothetical protein [Desulfovibrio fairfieldensis]
0316_Ms_GL0065197	_0317p_v_11278/2	0	1	2	-19.636	-20.25	0.614	0.257	2.391	9.872	0.089	1.268	1_db	MVNSIAIKDDR	WP_009303254.1	MULTISPECIES: dissimilatory-type sulfite reductase subunit beta [Desulfovibrio]
0316_Ms_GL0065197	_0317p_v_11278/2	1	1	3	-19.636	-14.309	-5.328	0.256	-20.771	5.869	0.001	-12.857	1_db	MVNSIAIKDDR	WP_009303254.1	MULTISPECIES: dissimilatory-type sulfite reductase subunit beta [Desulfovibrio]
0316_Ms_GL0065197	_0317p_v_11278/2	2	2	3	-20.25	-14.309	-5.941	0.263	-22.578	5.336	0.001	-14.338	1_db	MVNSIAIKDDR	WP_009303254.1	MULTISPECIES: dissimilatory-type sulfite reductase subunit beta [Desulfovibrio]
0316_Ms_GL0065198	_0317p_v_29098/2	0	1	2	-19.636	-18.99	-0.646	1.381	-0.468	4.133	0.884	-0.248	1_db	SNPFIFFK	WP_008682717.1	MULTISPECIES: dissimilatory-type sulfite reductase subunit alpha [Desulfovibrio]
0316_Ms_GL0065198	_0317p_v_29098/2	1	1	3	-19.636	-12.176	-7.461	0.345	-21.63	3.546	0.001	-13.388	1_db	SNPFIFFK	WP_008682717.1	MULTISPECIES: dissimilatory-type sulfite reductase subunit alpha [Desulfovibrio]
0316_Ms_GL0065198	_0317p_v_29098/2	2	2	3	-18.99	-12.176	-6.814	1.402	-4.862	4.364	0.015	-3.088	1_db	SNPFIFFK	WP_008682717.1	MULTISPECIES: dissimilatory-type sulfite reductase subunit alpha [Desulfovibrio]
0316_Ms_GL0083038	_0317p_e_15068/2	0	1	2	-19.636	-19.259	-0.378	1.117	-0.338	4.206	0.9	-0.179	1_db	THPFTVGICGDAK	WP_008682430.1	MULTISPECIES: sulfoacetaldehyde acetyltransferase [Desulfovibrio]
0316_Ms_GL0083038	_0317p_e_15068/2	1	1	3	-19.636	-13.217	-6.419	0.526	-12.212	2.53	0.005	-7.559	1_db	THPFTVGICGDAK	WP_008682430.1	MULTISPECIES: sulfoacetaldehyde acetyltransferase [Desulfovibrio]
0316_Ms_GL0083038	_0317p_e_15068/2	2	2	3	-19.259	-13.217	-6.041	1.209	-4.996	5.34	0.008	-3.173	1_db	THPFTVGICGDAK	WP_008682430.1	MULTISPECIES: sulfoacetaldehyde acetyltransferase [Desulfovibrio]
0316_Ms_GL0083038	_0317p_e_28337/3	0	1	2	-19.636	-20.25	0.614	0.257	2.391	9.872	0.089	1.268	1_db	DYFYGELNEEILKPSQYR	WP_008682430.1	MULTISPECIES: sulfoacetaldehyde acetyltransferase [Desulfovibrio]
0316_Ms_GL0083038	_0317p_e_28337/3	1	1	3	-19.636	-13.81	-5.827	0.435	-13.383	2.834	0.002	-8.284	1_db	DYFYGELNEEILKPSQYR	WP_008682430.1	MULTISPECIES: sulfoacetaldehyde acetyltransferase [Desulfovibrio]
0316_Ms_GL0083038	_0317p_e_28337/3	2	2	3	-20.25	-13.81	-6.44	0.439	-14.659	2.902	0.002	-9.309	1_db	DYFYGELNEEILKPSQYR	WP_008682430.1	MULTISPECIES: sulfoacetaldehyde acetyltransferase [Desulfovibrio]
0316_Ms_GL0083038	_0317p_s_26413/3	0	1	2	-19.636	-20.25	0.614	0.257	2.391	9.872	0.089	1.268	1_db	FIYDNDAIATTDIGNTSSTANSYLR	WP_008682430.1	MULTISPECIES: sulfoacetaldehyde acetyltransferase [Desulfovibrio]
0316_Ms_GL0083038	_0317p_s_26413/3	1	1	3	-19.636	-15.5	-4.136	0.253	-16.34	6.04	0.001	-10.114	1_db	FIYDNDAIATTDIGNTSSTANSYLR	WP_008682430.1	MULTISPECIES: sulfoacetaldehyde acetyltransferase [Desulfovibrio]
0316_Ms_GL0083038	_0317p_s_26413/3	2	2	3	-20.25	-15.5	-4.75	0.26	-18.277	5.424	0.001	-11.607	1_db	FIYDNDAIATTDIGNTSSTANSYLR	WP_008682430.1	MULTISPECIES: sulfoacetaldehyde acetyltransferase [Desulfovibrio]
0316_Ms_GL0083038	_0317p_s_28031/2	0	1	2	-19.636	-19.349	-0.287	1.029	-0.279	4.244	0.9	-0.148	1_db	LSYFGTLPQDGINYFPK	WP_008682430.1	MULTISPECIES: sulfoacetaldehyde acetyltransferase [Desulfovibrio]
0316_Ms_GL0083038	_0317p_s_28031/2	1	1	3	-19.636	-12.877	-6.759	0.192	-35.285	8.736	0.001	-21.841	1_db	LSYFGTLPQDGINYFPK	WP_008682430.1	MULTISPECIES: sulfoacetaldehyde acetyltransferase [Desulfovibrio]
0316_Ms_GL0083038	_0317p_s_28031/2	2	2	3	-19.349	-12.877	-6.472	1.016	-6.368	4.043	0.007	-4.044	1_db	LSYFGTLPQDGINYFPK	WP_008682430.1	MULTISPECIES: sulfoacetaldehyde acetyltransferase [Desulfovibrio]
0316_Ms_GL0083038	_0317p_v_28676/3	0	1	2	-19.636	-20.25	0.614	0.257	2.391	9.872	0.089	1.268	1_db	VAPGGIGNPEMFAHAVEVLK	WP_008682430.1	MULTISPECIES: sulfoacetaldehyde acetyltransferase [Desulfovibrio]
0316_Ms_GL0083038	_0317p_v_28676/3	1	1	3	-19.636	-13.546	-6.09	0.766	-7.952	2.229	0.021	-4.922	1_db	VAPGGIGNPEMFAHAVEVLK	WP_008682430.1	MULTISPECIES: sulfoacetaldehyde acetyltransferase [Desulfovibrio]
0316_Ms_GL0083038	_0317p_v_28676/3	2	2	3	-20.25	-13.546	-6.704	0.768	-8.727	2.253	0.017	-5.542	1_db	VAPGGIGNPEMFAHAVEVLK	WP_008682430.1	MULTISPECIES: sulfoacetaldehyde acetyltransferase [Desulfovibrio]
0316_Ms_GL0095125	_0317p_v_19457/2	0	1	2	-19.636	-20.25	0.614	0.257	2.391	9.872	0.089	1.268	1_db	YYSSEFLR	WP_092154927.1	dissimilatory-type sulfite reductase subunit alpha [Desulfovibrio legallii]
0316_Ms_GL0095125	_0317p_v_19457/2	1	1	3	-19.636	-11.89	-7.747	0.231	-33.544	7.406	0.001	-20.763	1_db	YYSSEFLR	WP_092154927.1	dissimilatory-type sulfite reductase subunit alpha [Desulfovibrio legallii]
0316_Ms_GL0095125	_0317p_v_19457/2	2	2	3	-20.25	-11.89	-8.36	0.238	-35.081	5.915	0.001	-22.278	1_db	YYSSEFLR	WP_092154927.1	dissimilatory-type sulfite reductase subunit alpha [Desulfovibrio legallii]
0316_Ms_GL0101945	_0317p_e_22168/2	0	1	2	-19.636	-20.25	0.614	0.257	2.391	9.872	0.089	1.268	1_db	CNLQIVCGTWK
0316_Ms_GL0101945	_0317p_e_22168/2	1	1	3	-19.636	-12.767	-6.869	0.451	-15.216	2.762	0.002	-9.419	1_db	CNLQIVCGTWK
0316_Ms_GL0101945	_0317p_e_22168/2	2	2	3	-20.25	-12.767	-7.483	0.455	-16.437	2.827	0.001	-10.438	1_db	CNLQIVCGTWK
0316_Ms_GL0101945	_0317p_s_22411/2	0	1	2	-19.636	-20.25	0.614	0.257	2.391	9.872	0.089	1.268	1_db	LAESALPLDTVDPACK
0316_Ms_GL0101945	_0317p_s_22411/2	1	1	3	-19.636	-14.776	-4.861	0.431	-11.278	2.856	0.004	-6.981	1_db	LAESALPLDTVDPACK
0316_Ms_GL0101945	_0317p_s_22411/2	2	2	3	-20.25	-14.776	-5.474	0.435	-12.585	2.924	0.002	-7.992	1_db	LAESALPLDTVDPACK
0316_Ms_GL0109689	_0317p_s_13934/2	0	1	2	-19.636	-19.365	-0.272	1.014	-0.268	4.252	0.9	-0.142	1_db	ITASSGLSEDDINR	WP_009302842.1	molecular chaperone DnaK [Desulfovibrio sp. 6_1_46AFAA]
0316_Ms_GL0109689	_0317p_s_13934/2	1	1	3	-19.636	-13.835	-5.801	0.369	-15.73	3.284	0.001	-9.736	1_db	ITASSGLSEDDINR	WP_009302842.1	molecular chaperone DnaK [Desulfovibrio sp. 6_1_46AFAA]
0316_Ms_GL0109689	_0317p_s_13934/2	2	2	3	-19.365	-13.835	-5.53	1.05	-5.269	4.78	0.008	-3.346	1_db	ITASSGLSEDDINR	WP_009302842.1	molecular chaperone DnaK [Desulfovibrio sp. 6_1_46AFAA]
0316_My_GL0017685	_0317p_e_25907/2	0	1	2	-19.636	-20.25	0.614	0.257	2.391	9.872	0.089	1.268	1_db	KDAPMAPGMGGMGGMDGMY	WP_092152346.1	chaperonin GroEL [Desulfovibrio legallii]
0316_My_GL0017685	_0317p_e_25907/2	1	1	3	-19.636	-15.082	-4.554	0.258	-17.618	5.772	0.001	-10.905	1_db	KDAPMAPGMGGMGGMDGMY	WP_092152346.1	chaperonin GroEL [Desulfovibrio legallii]
0316_My_GL0017685	_0317p_e_25907/2	2	2	3	-20.25	-15.082	-5.168	0.265	-19.494	5.284	0.001	-12.379	1_db	KDAPMAPGMGGMGGMDGMY	WP_092152346.1	chaperonin GroEL [Desulfovibrio legallii]
0316_My_GL0017685	_0317p_e_31556/3	0	1	2	-19.636	-20.25	0.614	0.257	2.391	9.872	0.089	1.268	1_db	TALQNAASIASLLLTTEAAVAEKPEPK	WP_092152346.1	chaperonin GroEL [Desulfovibrio legallii]
0316_My_GL0017685	_0317p_e_31556/3	1	1	3	-19.636	-14.751	-4.885	0.295	-16.536	4.451	0.001	-10.235	1_db	TALQNAASIASLLLTTEAAVAEKPEPK	WP_092152346.1	chaperonin GroEL [Desulfovibrio legallii]
0316_My_GL0017685	_0317p_e_31556/3	2	2	3	-20.25	-14.751	-5.498	0.301	-18.255	4.396	0.001	-11.593	1_db	TALQNAASIASLLLTTEAAVAEKPEPK	WP_092152346.1	chaperonin GroEL [Desulfovibrio legallii]
0316_My_GL0017685	_0317p_v_29326/2	0	1	2	-19.636	-20.25	0.614	0.257	2.391	9.872	0.089	1.268	1_db	DGFGFNAATGEYEDLIK	WP_092152346.1	chaperonin GroEL [Desulfovibrio legallii]
0316_My_GL0017685	_0317p_v_29326/2	1	1	3	-19.636	-13.707	-5.929	0.409	-14.49	2.976	0.002	-8.969	1_db	DGFGFNAATGEYEDLIK	WP_092152346.1	chaperonin GroEL [Desulfovibrio legallii]
0316_My_GL0017685	_0317p_v_29326/2	2	2	3	-20.25	-13.707	-6.543	0.413	-15.827	3.048	0.001	-10.051	1_db	DGFGFNAATGEYEDLIK	WP_092152346.1	chaperonin GroEL [Desulfovibrio legallii]
0316_My_GL0046089	_0317p_s_11234/2	0	1	2	-19.636	-20.25	0.614	0.257	2.391	9.872	0.089	1.268	1_db	INYIGGTNDTK	WP_062254851.1	hypothetical protein [Desulfovibrio fairfieldensis]
0316_My_GL0046089	_0317p_s_11234/2	1	1	3	-19.636	-12.579	-7.057	0.405	-17.425	3.002	0.001	-10.785	1_db	INYIGGTNDTK	WP_062254851.1	hypothetical protein [Desulfovibrio fairfieldensis]
0316_My_GL0046089	_0317p_s_11234/2	2	2	3	-20.25	-12.579	-7.671	0.409	-18.743	3.075	0.001	-11.903	1_db	INYIGGTNDTK	WP_062254851.1	hypothetical protein [Desulfovibrio fairfieldensis]
0316_N_GL0023541	_0317p_v_14785/3	0	1	2	-19.636	-20.25	0.614	0.257	2.391	9.872	0.089	1.268	1_db	VVVDKDNTTIVDGAGNSDAIK	WP_008684543.1	MULTISPECIES: chaperonin GroEL [Desulfovibrio]
0316_N_GL0023541	_0317p_v_14785/3	1	1	3	-19.636	-14.533	-5.104	0.42	-12.156	2.914	0.003	-7.524	1_db	VVVDKDNTTIVDGAGNSDAIK	WP_008684543.1	MULTISPECIES: chaperonin GroEL [Desulfovibrio]
0316_N_GL0023541	_0317p_v_14785/3	2	2	3	-20.25	-14.533	-5.717	0.424	-13.486	2.984	0.002	-8.564	1_db	VVVDKDNTTIVDGAGNSDAIK	WP_008684543.1	MULTISPECIES: chaperonin GroEL [Desulfovibrio]
0316_N_GL0046378	_0317p_v_14509/2	0	1	2	-19.636	-20.25	0.614	0.257	2.391	9.872	0.089	1.268	1_db	KYEIIGDVR	WP_008685288.1	MULTISPECIES: aspartate aminotransferase family protein [Desulfovibrio]
0316_N_GL0046378	_0317p_v_14509/2	1	1	3	-19.636	-12.11	-7.526	0.243	-30.966	6.614	0.001	-19.167	1_db	KYEIIGDVR	WP_008685288.1	MULTISPECIES: aspartate aminotransferase family protein [Desulfovibrio]
0316_N_GL0046378	_0317p_v_14509/2	2	2	3	-20.25	-12.11	-8.14	0.25	-32.551	5.677	0.001	-20.671	1_db	KYEIIGDVR	WP_008685288.1	MULTISPECIES: aspartate aminotransferase family protein [Desulfovibrio]
0316_S_GL0056801	_0317p_e_08407/2	0	1	2	-19.636	-20.25	0.614	0.257	2.391	9.872	0.089	1.268	1_db	SQINGLNQAAK	WP_004604225.1	flagellin/flagellar hook associated protein [[Eubacterium]
0316_S_GL0056801	_0317p_e_08407/2	1	1	3	-19.636	-13.329	-6.307	0.725	-8.695	2.257	0.017	-5.382	1_db	SQINGLNQAAK	WP_004604225.1	flagellin/flagellar hook associated protein [[Eubacterium]
0316_S_GL0056801	_0317p_e_08407/2	2	2	3	-20.25	-13.329	-6.921	0.728	-9.51	2.284	0.013	-6.039	1_db	SQINGLNQAAK	WP_004604225.1	flagellin/flagellar hook associated protein [[Eubacterium]
0316_S_GL0133761	_0317p_v_24717/2	0	1	2	-19.636	-20.25	0.614	0.257	2.391	9.872	0.089	1.268	1_db	DVIVMGFDCNK	EOS28786.1	hypothetical protein C807_03307 [Lachnospiraceae bacterium 28-4]
0316_S_GL0133761	_0317p_v_24717/2	1	1	3	-19.636	-13.209	-6.428	0.558	-11.51	2.461	0.006	-7.124	1_db	DVIVMGFDCNK	EOS28786.1	hypothetical protein C807_03307 [Lachnospiraceae bacterium 28-4]
0316_S_GL0133761	_0317p_v_24717/2	2	2	3	-20.25	-13.209	-7.041	0.562	-12.539	2.505	0.005	-7.963	1_db	DVIVMGFDCNK	EOS28786.1	hypothetical protein C807_03307 [Lachnospiraceae bacterium 28-4]
0316_S_GL0146212	_0317p_v_17244/2	0	1	2	-19.636	-20.25	0.614	0.257	2.391	9.872	0.089	1.268	1_db	VADIEELGER	CDF06462.1	chemotaxis protein CheW [Firmicutes bacterium CAG:95]
0316_S_GL0146212	_0317p_v_17244/2	1	1	3	-19.636	-12.469	-7.167	0.234	-30.658	7.212	0.001	-18.976	1_db	VADIEELGER	CDF06462.1	chemotaxis protein CheW [Firmicutes bacterium CAG:95]
0316_S_GL0146212	_0317p_v_17244/2	2	2	3	-20.25	-12.469	-7.781	0.241	-32.277	5.869	0.001	-20.497	1_db	VADIEELGER	CDF06462.1	chemotaxis protein CheW [Firmicutes bacterium CAG:95]
0316_S_GL0163622	_0317p_v_20770/2	0	1	2	-19.636	-20.25	0.614	0.257	2.391	9.872	0.089	1.268	1_db	VPGIFGAGDCVTK	WP_006775200.1	thioredoxin reductase [Hungatella hathewayi]
0316_S_GL0163622	_0317p_v_20770/2	1	1	3	-19.636	-13.868	-5.768	0.248	-23.219	6.297	0.001	-14.372	1_db	VPGIFGAGDCVTK	WP_006775200.1	thioredoxin reductase [Hungatella hathewayi]
0316_S_GL0163622	_0317p_v_20770/2	2	2	3	-20.25	-13.868	-6.382	0.255	-24.998	5.545	0.001	-15.875	1_db	VPGIFGAGDCVTK	WP_006775200.1	thioredoxin reductase [Hungatella hathewayi]
0316_S_GL0208556	_0317p_v_19992/2	0	1	2	-19.636	-20.25	0.614	0.257	2.391	9.872	0.089	1.268	1_db	IVQMNYDAIDAGAK	WP_016294518.1	pyruvate:ferredoxin (flavodoxin) oxidoreductase [Lachnospiraceae bacterium M18-1]
0316_S_GL0208556	_0317p_v_19992/2	1	1	3	-19.636	-12.875	-6.762	0.838	-8.064	2.189	0.021	-4.992	1_db	IVQMNYDAIDAGAK	WP_016294518.1	pyruvate:ferredoxin (flavodoxin) oxidoreductase [Lachnospiraceae bacterium M18-1]
0316_S_GL0208556	_0317p_v_19992/2	2	2	3	-20.25	-12.875	-7.375	0.841	-8.774	2.209	0.017	-5.572	1_db	IVQMNYDAIDAGAK	WP_016294518.1	pyruvate:ferredoxin (flavodoxin) oxidoreductase [Lachnospiraceae bacterium M18-1]
0316_S_GL0309540	_0317p_e_26611/2	0	1	2	-19.636	-20.25	0.614	0.257	2.391	9.872	0.089	1.268	1_db	VDILEAYQVGGAAVK	WP_087150025.1	6-phosphofructokinase [Lachnoclostridium sp. An298]
0316_S_GL0309540	_0317p_e_26611/2	1	1	3	-19.636	-14.491	-5.145	0.774	-6.646	2.224	0.031	-4.114	1_db	VDILEAYQVGGAAVK	WP_087150025.1	6-phosphofructokinase [Lachnoclostridium sp. An298]
0316_S_GL0309540	_0317p_e_26611/2	2	2	3	-20.25	-14.491	-5.759	0.776	-7.418	2.247	0.024	-4.71	1_db	VDILEAYQVGGAAVK	WP_087150025.1	6-phosphofructokinase [Lachnoclostridium sp. An298]
0316_V_GL0006130	_0317p_v_21823/2	0	1	2	-19.636	-20.25	0.614	0.257	2.391	9.872	0.089	1.268	1_db	EVTVFSCMDPK	WP_088108212.1	type I glyceraldehyde-3-phosphate dehydrogenase [Tyzzerella sp. An114]
0316_V_GL0006130	_0317p_v_21823/2	1	1	3	-19.636	-12.829	-6.807	0.857	-7.947	2.18	0.022	-4.919	1_db	EVTVFSCMDPK	WP_088108212.1	type I glyceraldehyde-3-phosphate dehydrogenase [Tyzzerella sp. An114]
0316_V_GL0006130	_0317p_v_21823/2	2	2	3	-20.25	-12.829	-7.421	0.859	-8.643	2.2	0.018	-5.489	1_db	EVTVFSCMDPK	WP_088108212.1	type I glyceraldehyde-3-phosphate dehydrogenase [Tyzzerella sp. An114]
0316_V_GL0014425	_0317p_v_19159/2	0	1	2	-19.207	-20.25	1.043	0.545	1.915	8.707	0.191	1.016	1_db	MTAEDKELPVIYAGTK	WP_004037578.1	hypothetical protein [Clostridium sp. ASF356]
0316_V_GL0014425	_0317p_v_19159/2	1	1	3	-19.207	-14.638	-4.569	0.555	-8.236	8.724	0.001	-5.098	1_db	MTAEDKELPVIYAGTK	WP_004037578.1	hypothetical protein [Clostridium sp. ASF356]
0316_V_GL0014425	_0317p_v_19159/2	2	2	3	-20.25	-14.638	-5.612	0.283	-19.807	4.805	0.001	-12.578	1_db	MTAEDKELPVIYAGTK	WP_004037578.1	hypothetical protein [Clostridium sp. ASF356]
0316_V_GL0014425	_0317p_v_19367/3	0	1	2	-18.919	-20.25	1.331	0.675	1.973	8.105	0.18	1.046	1_db	MTAEDKELPVIYAGTK	WP_004037578.1	hypothetical protein [Clostridium sp. ASF356]
0316_V_GL0014425	_0317p_v_19367/3	1	1	3	-18.919	-12.893	-6.026	0.761	-7.917	8.861	0.001	-4.9	1_db	MTAEDKELPVIYAGTK	WP_004037578.1	hypothetical protein [Clostridium sp. ASF356]
0316_V_GL0014425	_0317p_v_19367/3	2	2	3	-20.25	-12.893	-7.357	0.44	-16.722	2.898	0.001	-10.619	1_db	MTAEDKELPVIYAGTK	WP_004037578.1	hypothetical protein [Clostridium sp. ASF356]
0316_V_GL0014425	_0317p_v_27820/3	0	1	2	-18.049	-20.25	2.201	0.742	2.965	7.909	0.043	1.573	1_db	LSEMEGGACPPAYINNDGYTMLPVR	WP_004037578.1	hypothetical protein [Clostridium sp. ASF356]
0316_V_GL0014425	_0317p_v_27820/3	1	1	3	-18.049	-15.348	-2.701	0.759	-3.557	8.338	0.017	-2.202	1_db	LSEMEGGACPPAYINNDGYTMLPVR	WP_004037578.1	hypothetical protein [Clostridium sp. ASF356]
0316_V_GL0014425	_0317p_v_27820/3	2	2	3	-20.25	-15.348	-4.902	0.309	-15.882	4.247	0.001	-10.086	1_db	LSEMEGGACPPAYINNDGYTMLPVR	WP_004037578.1	hypothetical protein [Clostridium sp. ASF356]
0316_V_GL0022734	_0317p_v_29935/2	0	1	2	-19.636	-20.25	0.614	0.257	2.391	9.872	0.089	1.268	1_db	ILGLPVMAIYK	WP_016216959.1	thiol reductase thioredoxin [Dorea sp. 5-2]
0316_V_GL0022734	_0317p_v_29935/2	1	1	3	-19.636	-11.584	-8.052	1.14	-7.063	2.099	0.031	-4.372	1_db	ILGLPVMAIYK	WP_016216959.1	thiol reductase thioredoxin [Dorea sp. 5-2]
0316_V_GL0022734	_0317p_v_29935/2	2	2	3	-20.25	-11.584	-8.665	1.141	-7.592	2.11	0.027	-4.821	1_db	ILGLPVMAIYK	WP_016216959.1	thiol reductase thioredoxin [Dorea sp. 5-2]
0316_V_GL0035169	_0317p_s_26338/3	0	1	2	-19.636	-20.25	0.614	0.257	2.391	9.872	0.089	1.268	1_db	AGIPVVHICTVTPISMTVGANR	WP_081643922.1	glycine reductase complex selenoprotein B [Dorea sp. 5-2]
0316_V_GL0035169	_0317p_s_26338/3	1	1	3	-19.636	-14.699	-4.938	0.76	-6.496	2.233	0.032	-4.021	1_db	AGIPVVHICTVTPISMTVGANR	WP_081643922.1	glycine reductase complex selenoprotein B [Dorea sp. 5-2]
0316_V_GL0035169	_0317p_s_26338/3	2	2	3	-20.25	-14.699	-5.551	0.762	-7.281	2.257	0.025	-4.624	1_db	AGIPVVHICTVTPISMTVGANR	WP_081643922.1	glycine reductase complex selenoprotein B [Dorea sp. 5-2]
0316_V_GL0040037	_0317p_v_19285/3	0	1	2	-19.636	-20.25	0.614	0.257	2.391	9.872	0.089	1.268	1_db	LEHTINNLGVQTENLSAAESR	WP_016298447.1	flagellin [Lachnospiraceae bacterium M18-1]
0316_V_GL0040037	_0317p_v_19285/3	1	1	3	-19.636	-12.202	-7.434	0.954	-7.79	2.144	0.024	-4.822	1_db	LEHTINNLGVQTENLSAAESR	WP_016298447.1	flagellin [Lachnospiraceae bacterium M18-1]
0316_V_GL0040037	_0317p_v_19285/3	2	2	3	-20.25	-12.202	-8.048	0.956	-8.417	2.159	0.02	-5.345	1_db	LEHTINNLGVQTENLSAAESR	WP_016298447.1	flagellin [Lachnospiraceae bacterium M18-1]
0316_V_GL0040329	_0317p_e_24008/3	0	1	2	-19.636	-19.191	-0.446	1.043	-0.427	4.238	0.9	-0.227	1_db	HASDEEPFSALAFK	WP_022254788.1	elongation factor G [Clostridia bacterium UC5.1-1D10]
0316_V_GL0040329	_0317p_e_24008/3	1	1	3	-19.636	-15.037	-4.6	0.358	-12.849	3.393	0.001	-7.953	1_db	HASDEEPFSALAFK	WP_022254788.1	elongation factor G [Clostridia bacterium UC5.1-1D10]
0316_V_GL0040329	_0317p_e_24008/3	2	2	3	-19.191	-15.037	-4.154	1.074	-3.868	4.689	0.03	-2.456	1_db	HASDEEPFSALAFK	WP_022254788.1	elongation factor G [Clostridia bacterium UC5.1-1D10]
0316_V_GL0043385	_0317p_e_23408/2	0	1	2	-19.636	-20.25	0.614	0.257	2.391	9.872	0.089	1.268	1_db	IGAFGIPYSR	WP_066090082.1	acyl-CoA dehydrogenase [[Clostridium]
0316_V_GL0043385	_0317p_e_23408/2	1	1	3	-19.636	-12.304	-7.332	1.099	-6.671	2.107	0.035	-4.129	1_db	IGAFGIPYSR	WP_066090082.1	acyl-CoA dehydrogenase [[Clostridium]
0316_V_GL0043385	_0317p_e_23408/2	2	2	3	-20.25	-12.304	-7.946	1.101	-7.219	2.119	0.029	-4.584	1_db	IGAFGIPYSR	WP_066090082.1	acyl-CoA dehydrogenase [[Clostridium]
0316_V_GL0043385	_0317p_s_11850/2	0	1	2	-19.084	-20.25	1.166	0.524	2.226	8.847	0.12	1.18	1_db	AASNCAVTYENVR	WP_066090082.1	acyl-CoA dehydrogenase [[Clostridium]
0316_V_GL0043385	_0317p_s_11850/2	1	1	3	-19.084	-12.097	-6.987	0.985	-7.096	3.424	0.008	-4.392	1_db	AASNCAVTYENVR	WP_066090082.1	acyl-CoA dehydrogenase [[Clostridium]
0316_V_GL0043385	_0317p_s_11850/2	2	2	3	-20.25	-12.097	-8.153	0.874	-9.324	2.192	0.016	-5.921	1_db	AASNCAVTYENVR	WP_066090082.1	acyl-CoA dehydrogenase [[Clostridium]
0316_V_GL0043385	_0317p_v_28915/3	0	1	2	-19.636	-20.25	0.614	0.257	2.391	9.872	0.089	1.268	1_db	IGIGAQSVGIAQGAIDEAMK	WP_066090082.1	acyl-CoA dehydrogenase [[Clostridium]
0316_V_GL0043385	_0317p_v_28915/3	1	1	3	-19.636	-13.46	-6.176	0.835	-7.4	2.191	0.026	-4.58	1_db	IGIGAQSVGIAQGAIDEAMK	WP_066090082.1	acyl-CoA dehydrogenase [[Clostridium]
0316_V_GL0043385	_0317p_v_28915/3	2	2	3	-20.25	-13.46	-6.79	0.837	-8.115	2.211	0.021	-5.153	1_db	IGIGAQSVGIAQGAIDEAMK	WP_066090082.1	acyl-CoA dehydrogenase [[Clostridium]
0316_V_GL0066918	_0317p_e_27481/2	0	1	2	-19.636	-20.25	0.614	0.257	2.391	9.872	0.089	1.268	1_db	FISPLITNDGVSIAR	WP_004034147.1	chaperonin GroEL [Clostridium sp. ASF356]
0316_V_GL0066918	_0317p_e_27481/2	1	1	3	-19.636	-14.113	-5.524	1.037	-5.324	2.121	0.054	-3.296	1_db	FISPLITNDGVSIAR	WP_004034147.1	chaperonin GroEL [Clostridium sp. ASF356]
0316_V_GL0066918	_0317p_e_27481/2	2	2	3	-20.25	-14.113	-6.137	1.039	-5.906	2.134	0.043	-3.751	1_db	FISPLITNDGVSIAR	WP_004034147.1	chaperonin GroEL [Clostridium sp. ASF356]
0316_V_GL0090026	_0317p_v_26585/2	0	1	2	-19.636	-20.25	0.614	0.257	2.391	9.872	0.089	1.268	1_db	VLVVDDSSLFR	WP_016221571.1	chemotaxis response regulator protein-glutamate methylesterase [Dorea sp. 5-2]
0316_V_GL0090026	_0317p_v_26585/2	1	1	3	-19.636	-13.731	-5.905	0.703	-8.403	2.276	0.018	-5.201	1_db	VLVVDDSSLFR	WP_016221571.1	chemotaxis response regulator protein-glutamate methylesterase [Dorea sp. 5-2]
0316_V_GL0090026	_0317p_v_26585/2	2	2	3	-20.25	-13.731	-6.519	0.705	-9.244	2.304	0.014	-5.87	1_db	VLVVDDSSLFR	WP_016221571.1	chemotaxis response regulator protein-glutamate methylesterase [Dorea sp. 5-2]
0316_V_GL0104864	_0317p_e_24197/2	0	1	2	-19.636	-20.25	0.614	0.257	2.391	9.872	0.089	1.268	1_db	GVSEDIVADLR	CDA13727.1	putative uncharacterized protein [Firmicutes bacterium CAG:212]
0316_V_GL0104864	_0317p_e_24197/2	1	1	3	-19.636	-12.602	-7.034	1.249	-5.63	2.082	0.05	-3.485	1_db	GVSEDIVADLR	CDA13727.1	putative uncharacterized protein [Firmicutes bacterium CAG:212]
0316_V_GL0104864	_0317p_e_24197/2	2	2	3	-20.25	-12.602	-7.648	1.251	-6.115	2.091	0.042	-3.883	1_db	GVSEDIVADLR	CDA13727.1	putative uncharacterized protein [Firmicutes bacterium CAG:212]
0316_V_GL0117030	_0317p_e_29493/2	0	1	2	-19.636	-20.25	0.614	0.257	2.391	9.872	0.089	1.268	1_db	TASVNTINVYDLLK	WP_004034785.1	50S ribosomal protein L4 [Clostridium sp. ASF356]
0316_V_GL0117030	_0317p_e_29493/2	1	1	3	-19.636	-14.236	-5.4	0.315	-17.154	4.017	0.001	-10.618	1_db	TASVNTINVYDLLK	WP_004034785.1	50S ribosomal protein L4 [Clostridium sp. ASF356]
0316_V_GL0117030	_0317p_e_29493/2	2	2	3	-20.25	-14.236	-6.014	0.32	-18.779	4.036	0.001	-11.925	1_db	TASVNTINVYDLLK	WP_004034785.1	50S ribosomal protein L4 [Clostridium sp. ASF356]
110:: [tr|A0A011A1W5|A0A011A1W5_9CLOT 50S ribosomal protein L7/L12 OS=Clostridium sp. ASBs410 OX=1304866 GN=rplL PE=3 SV=1 ||| tr|A0A084JQI5|A0A084JQI5_9FIRM 50S ribosomal protein L7/L12 OS=[Clostridium] celerecrescens OX=29354 GN=rplL PE=3 SV=1 ||| tr|A0A0D0SEI3|A0A0D0SEI3_9FIRM 50S ribosomal protein L7/L12 OS=Lachnospiraceae bacterium TWA4 OX=1392836 GN=rplL PE=3 SV=1 ||| tr|A0A0E2H6Q4|A0A0E2H6…	_0317p_u_23714/2	0	1	2	-19.636	-14.202	-5.434	0.322	-16.893	7.409	0.001	-8.959	2_taggraph	AKITTAEFIEAIK
110:: [tr|A0A011A1W5|A0A011A1W5_9CLOT 50S ribosomal protein L7/L12 OS=Clostridium sp. ASBs410 OX=1304866 GN=rplL PE=3 SV=1 ||| tr|A0A084JQI5|A0A084JQI5_9FIRM 50S ribosomal protein L7/L12 OS=[Clostridium] celerecrescens OX=29354 GN=rplL PE=3 SV=1 ||| tr|A0A0D0SEI3|A0A0D0SEI3_9FIRM 50S ribosomal protein L7/L12 OS=Lachnospiraceae bacterium TWA4 OX=1392836 GN=rplL PE=3 SV=1 ||| tr|A0A0E2H6Q4|A0A0E2H6…	_0317p_u_23714/2	1	1	3	-19.636	-14.337	-5.3	0.447	-11.854	2.781	0.004	-7.337	2_taggraph	AKITTAEFIEAIK
110:: [tr|A0A011A1W5|A0A011A1W5_9CLOT 50S ribosomal protein L7/L12 OS=Clostridium sp. ASBs410 OX=1304866 GN=rplL PE=3 SV=1 ||| tr|A0A084JQI5|A0A084JQI5_9FIRM 50S ribosomal protein L7/L12 OS=[Clostridium] celerecrescens OX=29354 GN=rplL PE=3 SV=1 ||| tr|A0A0D0SEI3|A0A0D0SEI3_9FIRM 50S ribosomal protein L7/L12 OS=Lachnospiraceae bacterium TWA4 OX=1392836 GN=rplL PE=3 SV=1 ||| tr|A0A0E2H6Q4|A0A0E2H6…	_0317p_u_23714/2	2	2	3	-14.202	-14.337	0.135	0.491	0.274	3.738	0.9	0.174	2_taggraph	AKITTAEFIEAIK
118:: [sp|A6LHM7|RS2_PARD8 30S ribosomal protein S2 OS=Parabacteroides distasonis (strain ATCC 8503 / DSM 20701 / CIP 104284 / JCM 5825 / NCTC 11152) OX=435591 GN=rpsB PE=3 SV=1 ||| tr|A0A069SIN1|A0A069SIN1_9BACT 30S ribosomal protein S2 OS=Parabacteroides distasonis str. 3776 Po2 i OX=1339341 GN=rpsB PE=3 SV=1 ||| tr|A0A073IIA5|A0A073IIA5_9PORP 30S ribosomal protein S2 OS=Porphyromonas sp. 31_2 …	_0317p_j_24743/2	0	1	2	-19.636	-13.472	-6.164	0.307	-20.103	7.852	0.001	-10.661	2_taggraph	NGIHIIDLYK
118:: [sp|A6LHM7|RS2_PARD8 30S ribosomal protein S2 OS=Parabacteroides distasonis (strain ATCC 8503 / DSM 20701 / CIP 104284 / JCM 5825 / NCTC 11152) OX=435591 GN=rpsB PE=3 SV=1 ||| tr|A0A069SIN1|A0A069SIN1_9BACT 30S ribosomal protein S2 OS=Parabacteroides distasonis str. 3776 Po2 i OX=1339341 GN=rpsB PE=3 SV=1 ||| tr|A0A073IIA5|A0A073IIA5_9PORP 30S ribosomal protein S2 OS=Porphyromonas sp. 31_2 …	_0317p_j_24743/2	1	1	3	-19.636	-18.161	-1.475	1.729	-0.853	2.042	0.719	-0.528	2_taggraph	NGIHIIDLYK
118:: [sp|A6LHM7|RS2_PARD8 30S ribosomal protein S2 OS=Parabacteroides distasonis (strain ATCC 8503 / DSM 20701 / CIP 104284 / JCM 5825 / NCTC 11152) OX=435591 GN=rpsB PE=3 SV=1 ||| tr|A0A069SIN1|A0A069SIN1_9BACT 30S ribosomal protein S2 OS=Parabacteroides distasonis str. 3776 Po2 i OX=1339341 GN=rpsB PE=3 SV=1 ||| tr|A0A073IIA5|A0A073IIA5_9PORP 30S ribosomal protein S2 OS=Porphyromonas sp. 31_2 …	_0317p_j_24743/2	2	2	3	-13.472	-18.161	4.689	1.738	2.698	2.085	0.194	1.713	2_taggraph	NGIHIIDLYK
128:: [tr|A0A0H5SH01|A0A0H5SH01_HERHM Pyruvate carboxylase subunit B OS=Herbinix hemicellulosilytica OX=1564487 GN=pycB PE=4 SV=1 ||| tr|A0A0J1GEA3|A0A0J1GEA3_9FIRM Uncharacterized protein OS=Robinsoniella sp. RHS OX=1504536 GN=RHS_0324 PE=4 SV=1 ||| tr|A0A0K8J5C4|A0A0K8J5C4_9FIRM Pyruvate carboxylase subunit B OS=Herbinix luporum OX=1679721 GN=pycB PE=4 SV=1 ||| tr|A0A0K9NE56|A0A0K9NE56_9FIRM Pu…	_0317p_e_26406/2	0	1	2	-19.636	-20.25	0.614	0.257	2.391	9.872	0.089	1.268	2_taggraph	ALGTSQPATEVMVETFK
128:: [tr|A0A0H5SH01|A0A0H5SH01_HERHM Pyruvate carboxylase subunit B OS=Herbinix hemicellulosilytica OX=1564487 GN=pycB PE=4 SV=1 ||| tr|A0A0J1GEA3|A0A0J1GEA3_9FIRM Uncharacterized protein OS=Robinsoniella sp. RHS OX=1504536 GN=RHS_0324 PE=4 SV=1 ||| tr|A0A0K8J5C4|A0A0K8J5C4_9FIRM Pyruvate carboxylase subunit B OS=Herbinix luporum OX=1679721 GN=pycB PE=4 SV=1 ||| tr|A0A0K9NE56|A0A0K9NE56_9FIRM Pu…	_0317p_e_26406/2	1	1	3	-19.636	-14.798	-4.838	0.408	-11.865	2.985	0.003	-7.344	2_taggraph	ALGTSQPATEVMVETFK
128:: [tr|A0A0H5SH01|A0A0H5SH01_HERHM Pyruvate carboxylase subunit B OS=Herbinix hemicellulosilytica OX=1564487 GN=pycB PE=4 SV=1 ||| tr|A0A0J1GEA3|A0A0J1GEA3_9FIRM Uncharacterized protein OS=Robinsoniella sp. RHS OX=1504536 GN=RHS_0324 PE=4 SV=1 ||| tr|A0A0K8J5C4|A0A0K8J5C4_9FIRM Pyruvate carboxylase subunit B OS=Herbinix luporum OX=1679721 GN=pycB PE=4 SV=1 ||| tr|A0A0K9NE56|A0A0K9NE56_9FIRM Pu…	_0317p_e_26406/2	2	2	3	-20.25	-14.798	-5.452	0.412	-13.233	3.057	0.002	-8.403	2_taggraph	ALGTSQPATEVMVETFK
18:: [sp|Q1WUR2|G6PI_LACS1 Glucose-6-phosphate isomerase OS=Lactobacillus salivarius (strain UCC118) OX=362948 GN=pgi PE=3 SV=1 ||| tr|A0A089QAS0|A0A089QAS0_9LACO Glucose-6-phosphate isomerase OS=Lactobacillus salivarius OX=1624 GN=pgi PE=3 SV=1 ||| tr|A0A0F7PSY9|A0A0F7PSY9_9LACO Glucose-6-phosphate isomerase OS=Lactobacillus salivarius str. Ren OX=1194971 GN=pgi PE=3 SV=1 ||| tr|A0A0R1YCF2|A0A0R…	_0317p_e_10960/2	0	1	2	-19.636	-20.25	0.614	0.257	2.391	9.872	0.089	1.268	2_taggraph	KQMGESEGKDGKG
18:: [sp|Q1WUR2|G6PI_LACS1 Glucose-6-phosphate isomerase OS=Lactobacillus salivarius (strain UCC118) OX=362948 GN=pgi PE=3 SV=1 ||| tr|A0A089QAS0|A0A089QAS0_9LACO Glucose-6-phosphate isomerase OS=Lactobacillus salivarius OX=1624 GN=pgi PE=3 SV=1 ||| tr|A0A0F7PSY9|A0A0F7PSY9_9LACO Glucose-6-phosphate isomerase OS=Lactobacillus salivarius str. Ren OX=1194971 GN=pgi PE=3 SV=1 ||| tr|A0A0R1YCF2|A0A0R…	_0317p_e_10960/2	1	1	3	-19.636	-14.385	-5.252	0.246	-21.33	6.425	0.001	-13.203	2_taggraph	KQMGESEGKDGKG
18:: [sp|Q1WUR2|G6PI_LACS1 Glucose-6-phosphate isomerase OS=Lactobacillus salivarius (strain UCC118) OX=362948 GN=pgi PE=3 SV=1 ||| tr|A0A089QAS0|A0A089QAS0_9LACO Glucose-6-phosphate isomerase OS=Lactobacillus salivarius OX=1624 GN=pgi PE=3 SV=1 ||| tr|A0A0F7PSY9|A0A0F7PSY9_9LACO Glucose-6-phosphate isomerase OS=Lactobacillus salivarius str. Ren OX=1194971 GN=pgi PE=3 SV=1 ||| tr|A0A0R1YCF2|A0A0R…	_0317p_e_10960/2	2	2	3	-20.25	-14.385	-5.865	0.253	-23.17	5.601	0.001	-14.714	2_taggraph	KQMGESEGKDGKG
1:: [tr|A0A078M4U9|A0A078M4U9_9STAP Aminoacyltransferase FemA OS=Jeotgalicoccus saudimassiliensis OX=1461582 GN=femA_1 PE=4 SV=1]	_0309a_ms_31486/2	0	1	2	-11.853	-17.318	5.465	1.076	5.081	5.726	0.006	2.695	2_taggraph	ATSVLKKFRLFTS
1:: [tr|A0A078M4U9|A0A078M4U9_9STAP Aminoacyltransferase FemA OS=Jeotgalicoccus saudimassiliensis OX=1461582 GN=femA_1 PE=4 SV=1]	_0309a_ms_31486/2	1	1	3	-11.853	-14.927	3.074	0.828	3.711	3.828	0.047	2.297	2_taggraph	ATSVLKKFRLFTS
1:: [tr|A0A078M4U9|A0A078M4U9_9STAP Aminoacyltransferase FemA OS=Jeotgalicoccus saudimassiliensis OX=1461582 GN=femA_1 PE=4 SV=1]	_0309a_ms_31486/2	2	2	3	-17.318	-14.927	-2.391	1.199	-1.994	6.0	0.194	-1.266	2_taggraph	ATSVLKKFRLFTS
1:: [tr|A0A0A3Z4C1|A0A0A3Z4C1_9ENTR Phosphoenolpyruvate carboxykinase (ATP) OS=Enterobacter cancerogenus OX=69218 GN=pckA PE=3 SV=1]	_0317p_n_16870/3	0	1	2	-19.636	-11.457	-8.179	0.287	-28.523	8.557	0.001	-15.126	2_taggraph	AYLVNTGWDGSGKR
1:: [tr|A0A0A3Z4C1|A0A0A3Z4C1_9ENTR Phosphoenolpyruvate carboxykinase (ATP) OS=Enterobacter cancerogenus OX=69218 GN=pckA PE=3 SV=1]	_0317p_n_16870/3	1	1	3	-19.636	-12.325	-7.311	0.211	-34.636	8.696	0.001	-21.439	2_taggraph	AYLVNTGWDGSGKR
1:: [tr|A0A0A3Z4C1|A0A0A3Z4C1_9ENTR Phosphoenolpyruvate carboxykinase (ATP) OS=Enterobacter cancerogenus OX=69218 GN=pckA PE=3 SV=1]	_0317p_n_16870/3	2	2	3	-11.457	-12.325	0.868	0.254	3.421	5.601	0.036	2.172	2_taggraph	AYLVNTGWDGSGKR
1:: [tr|A0A0A3Z4C1|A0A0A3Z4C1_9ENTR Phosphoenolpyruvate carboxykinase (ATP) OS=Enterobacter cancerogenus OX=69218 GN=pckA PE=3 SV=1]	_0317p_n_16899/2	0	1	2	-19.636	-14.18	-5.457	0.425	-12.839	5.702	0.001	-6.808	2_taggraph	AYLVNTGWDASGKR
1:: [tr|A0A0A3Z4C1|A0A0A3Z4C1_9ENTR Phosphoenolpyruvate carboxykinase (ATP) OS=Enterobacter cancerogenus OX=69218 GN=pckA PE=3 SV=1]	_0317p_n_16899/2	1	1	3	-19.636	-14.559	-5.077	2.321	-2.188	2.023	0.274	-1.354	2_taggraph	AYLVNTGWDASGKR
1:: [tr|A0A0A3Z4C1|A0A0A3Z4C1_9ENTR Phosphoenolpyruvate carboxykinase (ATP) OS=Enterobacter cancerogenus OX=69218 GN=pckA PE=3 SV=1]	_0317p_n_16899/2	2	2	3	-14.18	-14.559	0.379	2.346	0.162	2.112	0.9	0.103	2_taggraph	AYLVNTGWDASGKR
1:: [tr|A0A0A3Z4C1|A0A0A3Z4C1_9ENTR Phosphoenolpyruvate carboxykinase (ATP) OS=Enterobacter cancerogenus OX=69218 GN=pckA PE=3 SV=1]	_0317p_u_15121/2	0	1	2	-19.636	-13.697	-5.939	0.258	-22.989	9.792	0.001	-12.191	2_taggraph	AYLVNTGWDGSGKR
1:: [tr|A0A0A3Z4C1|A0A0A3Z4C1_9ENTR Phosphoenolpyruvate carboxykinase (ATP) OS=Enterobacter cancerogenus OX=69218 GN=pckA PE=3 SV=1]	_0317p_u_15121/2	1	1	3	-19.636	-15.327	-4.31	1.926	-2.238	2.034	0.264	-1.385	2_taggraph	AYLVNTGWDGSGKR
1:: [tr|A0A0A3Z4C1|A0A0A3Z4C1_9ENTR Phosphoenolpyruvate carboxykinase (ATP) OS=Enterobacter cancerogenus OX=69218 GN=pckA PE=3 SV=1]	_0317p_u_15121/2	2	2	3	-13.697	-15.327	1.629	1.927	0.846	2.039	0.722	0.537	2_taggraph	AYLVNTGWDGSGKR
1:: [tr|A0A0M0TN74|A0A0M0TN74_9FLAO Uncharacterized protein OS=Flavobacterium sp. VMW OX=1699134 GN=AKO67_08500 PE=4 SV=1]	_0317p_u_20810/3	0	1	2	-19.636	-15.997	-3.64	1.012	-3.596	4.253	0.044	-1.907	2_taggraph	IFMSICRLAMFFQRGNSEGQSFII
1:: [tr|A0A0M0TN74|A0A0M0TN74_9FLAO Uncharacterized protein OS=Flavobacterium sp. VMW OX=1699134 GN=AKO67_08500 PE=4 SV=1]	_0317p_u_20810/3	1	1	3	-19.636	-14.679	-4.958	0.26	-19.033	5.678	0.001	-11.781	2_taggraph	IFMSICRLAMFFQRGNSEGQSFII
1:: [tr|A0A0M0TN74|A0A0M0TN74_9FLAO Uncharacterized protein OS=Flavobacterium sp. VMW OX=1699134 GN=AKO67_08500 PE=4 SV=1]	_0317p_u_20810/3	2	2	3	-15.997	-14.679	-1.318	1.015	-1.298	4.289	0.464	-0.825	2_taggraph	IFMSICRLAMFFQRGNSEGQSFII
1:: [tr|A0A0R2I8W5|A0A0R2I8W5_CARDV Uncharacterized protein OS=Carnobacterium divergens DSM 20623 OX=1449336 GN=IV74_GL001076 PE=4 SV=1]	_0309a_s_09010/2	0	1	2	-19.636	-11.084	-8.552	0.647	-13.212	4.652	0.001	-7.006	2_taggraph	AFCGSLSR
1:: [tr|A0A0R2I8W5|A0A0R2I8W5_CARDV Uncharacterized protein OS=Carnobacterium divergens DSM 20623 OX=1449336 GN=IV74_GL001076 PE=4 SV=1]	_0309a_s_09010/2	1	1	3	-19.636	-11.983	-7.654	0.791	-9.679	2.214	0.014	-5.991	2_taggraph	AFCGSLSR
1:: [tr|A0A0R2I8W5|A0A0R2I8W5_CARDV Uncharacterized protein OS=Carnobacterium divergens DSM 20623 OX=1449336 GN=IV74_GL001076 PE=4 SV=1]	_0309a_s_09010/2	2	2	3	-11.084	-11.983	0.899	0.991	0.907	4.504	0.659	0.576	2_taggraph	AFCGSLSR
1:: [tr|A0A164IQR6|A0A164IQR6_9NOCA Uncharacterized protein OS=Nocardia terpenica OX=455432 GN=AWN90_07810 PE=4 SV=1]	_0317p_v_21952/2	0	1	2	-17.993	-20.25	2.257	0.775	2.912	7.832	0.047	1.544	2_taggraph	LLSWGQGREI
1:: [tr|A0A164IQR6|A0A164IQR6_9NOCA Uncharacterized protein OS=Nocardia terpenica OX=455432 GN=AWN90_07810 PE=4 SV=1]	_0317p_v_21952/2	1	1	3	-17.993	-14.405	-3.588	0.874	-4.103	8.927	0.007	-2.54	2_taggraph	LLSWGQGREI
1:: [tr|A0A164IQR6|A0A164IQR6_9NOCA Uncharacterized protein OS=Nocardia terpenica OX=455432 GN=AWN90_07810 PE=4 SV=1]	_0317p_v_21952/2	2	2	3	-20.25	-14.405	-5.845	0.483	-12.101	2.717	0.004	-7.685	2_taggraph	LLSWGQGREI
1:: [tr|A0A1B1AKN7|A0A1B1AKN7_9CAUL Uncharacterized protein OS=Caulobacteraceae bacterium OTSz_A_272 OX=1759059 GN=ATE48_14965 PE=4 SV=1]	_0317p_e_27924/2	0	1	2	-13.57	-20.25	6.68	0.373	17.932	10.416	0.001	9.51	2_taggraph	YAIRGDANLELVGLK
1:: [tr|A0A1B1AKN7|A0A1B1AKN7_9CAUL Uncharacterized protein OS=Caulobacteraceae bacterium OTSz_A_272 OX=1759059 GN=ATE48_14965 PE=4 SV=1]	_0317p_e_27924/2	1	1	3	-13.57	-17.737	4.167	2.159	1.93	2.092	0.322	1.195	2_taggraph	YAIRGDANLELVGLK
1:: [tr|A0A1B1AKN7|A0A1B1AKN7_9CAUL Uncharacterized protein OS=Caulobacteraceae bacterium OTSz_A_272 OX=1759059 GN=ATE48_14965 PE=4 SV=1]	_0317p_e_27924/2	2	2	3	-20.25	-17.737	-2.513	2.143	-1.173	2.03	0.577	-0.745	2_taggraph	YAIRGDANLELVGLK
1:: [tr|A0A1H0QGG4|A0A1H0QGG4_9CLOT Transketolase subunit B OS=Clostridium gasigenes OX=94869 GN=SAMN04488529_102330 PE=4 SV=1]	_0317p_s_29449/2	0	1	2	-18.97	-14.446	-4.523	0.904	-5.006	9.965	0.001	-2.655	2_taggraph	EDVTIFSTGLMTNAA
1:: [tr|A0A1H0QGG4|A0A1H0QGG4_9CLOT Transketolase subunit B OS=Clostridium gasigenes OX=94869 GN=SAMN04488529_102330 PE=4 SV=1]	_0317p_s_29449/2	1	1	3	-18.97	-13.375	-5.594	0.867	-6.454	6.545	0.001	-3.995	2_taggraph	EDVTIFSTGLMTNAA
1:: [tr|A0A1H0QGG4|A0A1H0QGG4_9CLOT Transketolase subunit B OS=Clostridium gasigenes OX=94869 GN=SAMN04488529_102330 PE=4 SV=1]	_0317p_s_29449/2	2	2	3	-14.446	-13.375	-1.071	0.884	-1.211	5.606	0.493	-0.769	2_taggraph	EDVTIFSTGLMTNAA
1:: [tr|A0A1I7LMP9|A0A1I7LMP9_9BURK Uncharacterized protein OS=Massilia namucuonensis OX=1035707 GN=SAMN05216552_10333 PE=4 SV=1]	_0317p_u_19643/2	0	1	2	-19.636	-14.454	-5.182	0.338	-15.324	7.0	0.001	-8.126	2_taggraph	RIPADVNERYLR
1:: [tr|A0A1I7LMP9|A0A1I7LMP9_9BURK Uncharacterized protein OS=Massilia namucuonensis OX=1035707 GN=SAMN05216552_10333 PE=4 SV=1]	_0317p_u_19643/2	1	1	3	-19.636	-16.519	-3.118	2.015	-1.548	2.031	0.431	-0.958	2_taggraph	RIPADVNERYLR
1:: [tr|A0A1I7LMP9|A0A1I7LMP9_9BURK Uncharacterized protein OS=Massilia namucuonensis OX=1035707 GN=SAMN05216552_10333 PE=4 SV=1]	_0317p_u_19643/2	2	2	3	-14.454	-16.519	2.065	2.027	1.018	2.083	0.644	0.647	2_taggraph	RIPADVNERYLR
1:: [tr|A0A1P8XE72|A0A1P8XE72_9MYCO 2-phospho-L-lactate guanylyltransferase OS=Mycobacterium sp. MS1601 OX=1936029 GN=cofC PE=3 SV=1]	_0317p_s_32802/2	0	1	2	-19.636	-15.818	-3.818	0.456	-8.371	5.439	0.001	-4.439	2_taggraph	TPVVLLIPAK
1:: [tr|A0A1P8XE72|A0A1P8XE72_9MYCO 2-phospho-L-lactate guanylyltransferase OS=Mycobacterium sp. MS1601 OX=1936029 GN=cofC PE=3 SV=1]	_0317p_s_32802/2	1	1	3	-19.636	-14.394	-5.242	0.434	-12.069	2.839	0.003	-7.471	2_taggraph	TPVVLLIPAK
1:: [tr|A0A1P8XE72|A0A1P8XE72_9MYCO 2-phospho-L-lactate guanylyltransferase OS=Mycobacterium sp. MS1601 OX=1936029 GN=cofC PE=3 SV=1]	_0317p_s_32802/2	2	2	3	-15.818	-14.394	-1.424	0.578	-2.463	5.528	0.113	-1.564	2_taggraph	TPVVLLIPAK
1:: [tr|A0A1Q6Y3S9|A0A1Q6Y3S9_9BACT Uncharacterized protein OS=Acidobacteria bacterium 13_2_20CM_58_27 OX=1803466 GN=AUH13_05905 PE=4 SV=1]	_0317p_s_27914/2	0	1	2	-19.636	-20.25	0.614	0.257	2.391	9.872	0.089	1.268	2_taggraph	HVIASFPGPHASH
1:: [tr|A0A1Q6Y3S9|A0A1Q6Y3S9_9BACT Uncharacterized protein OS=Acidobacteria bacterium 13_2_20CM_58_27 OX=1803466 GN=AUH13_05905 PE=4 SV=1]	_0317p_s_27914/2	1	1	3	-19.636	-14.217	-5.42	0.379	-14.302	3.194	0.001	-8.853	2_taggraph	HVIASFPGPHASH
1:: [tr|A0A1Q6Y3S9|A0A1Q6Y3S9_9BACT Uncharacterized protein OS=Acidobacteria bacterium 13_2_20CM_58_27 OX=1803466 GN=AUH13_05905 PE=4 SV=1]	_0317p_s_27914/2	2	2	3	-20.25	-14.217	-6.033	0.383	-15.733	3.268	0.001	-9.991	2_taggraph	HVIASFPGPHASH
1:: [tr|A0A268TP09|A0A268TP09_9HELI Formate dehydrogenase OS=Helicobacter sp. 12S02634-8 OX=1476199 GN=BKH46_07615 PE=3 SV=1]	_0317p_s_24926/3	0	1	2	-19.636	-14.075	-5.561	0.321	-17.344	7.438	0.001	-9.198	2_taggraph	YWVGENDVFLPQNFSGVYVGK
1:: [tr|A0A268TP09|A0A268TP09_9HELI Formate dehydrogenase OS=Helicobacter sp. 12S02634-8 OX=1476199 GN=BKH46_07615 PE=3 SV=1]	_0317p_s_24926/3	1	1	3	-19.636	-14.837	-4.8	0.391	-12.267	3.097	0.002	-7.593	2_taggraph	YWVGENDVFLPQNFSGVYVGK
1:: [tr|A0A268TP09|A0A268TP09_9HELI Formate dehydrogenase OS=Helicobacter sp. 12S02634-8 OX=1476199 GN=BKH46_07615 PE=3 SV=1]	_0317p_s_24926/3	2	2	3	-14.075	-14.837	0.761	0.44	1.731	4.298	0.295	1.099	2_taggraph	YWVGENDVFLPQNFSGVYVGK
1:: [tr|A0A2K2VSK4|A0A2K2VSK4_9DELT 60 kDa chaperonin OS=Desulfobacteraceae bacterium OX=2049433 GN=groL PE=3 SV=1]	_0317p_n_25069/3	0	1	2	-19.636	-19.494	-0.142	0.889	-0.16	4.331	0.9	-0.085	2_taggraph	TSDAAGDGTTTATILAQSIYHEGSK
1:: [tr|A0A2K2VSK4|A0A2K2VSK4_9DELT 60 kDa chaperonin OS=Desulfobacteraceae bacterium OX=2049433 GN=groL PE=3 SV=1]	_0317p_n_25069/3	1	1	3	-19.636	-14.849	-4.787	0.425	-11.269	2.887	0.004	-6.975	2_taggraph	TSDAAGDGTTTATILAQSIYHEGSK
1:: [tr|A0A2K2VSK4|A0A2K2VSK4_9DELT 60 kDa chaperonin OS=Desulfobacteraceae bacterium OX=2049433 GN=groL PE=3 SV=1]	_0317p_n_25069/3	2	2	3	-19.494	-14.849	-4.645	0.953	-4.874	5.317	0.009	-3.095	2_taggraph	TSDAAGDGTTTATILAQSIYHEGSK
1:: [tr|A0A2N2F4L9|A0A2N2F4L9_9BACT Uncharacterized protein OS=Candidatus Dojkabacteria bacterium HGW-Dojkabacteria-1 OX=2013761 GN=CVU76_03705 PE=4 SV=1]	_0317p_e_25927/3	0	1	2	-19.636	-20.25	0.614	0.257	2.391	9.872	0.089	1.268	2_taggraph	ILSVVYELISV
1:: [tr|A0A2N2F4L9|A0A2N2F4L9_9BACT Uncharacterized protein OS=Candidatus Dojkabacteria bacterium HGW-Dojkabacteria-1 OX=2013761 GN=CVU76_03705 PE=4 SV=1]	_0317p_e_25927/3	1	1	3	-19.636	-14.086	-5.551	0.315	-17.646	4.022	0.001	-10.922	2_taggraph	ILSVVYELISV
1:: [tr|A0A2N2F4L9|A0A2N2F4L9_9BACT Uncharacterized protein OS=Candidatus Dojkabacteria bacterium HGW-Dojkabacteria-1 OX=2013761 GN=CVU76_03705 PE=4 SV=1]	_0317p_e_25927/3	2	2	3	-20.25	-14.086	-6.164	0.32	-19.263	4.04	0.001	-12.233	2_taggraph	ILSVVYELISV
1:: [tr|A0A2S3QKS0|A0A2S3QKS0_9PROT Uncharacterized protein OS=Halobacteriovorax sp. DA5 OX=2067553 GN=C0Z22_15830 PE=4 SV=1]	_0317p_j_25425/2	0	1	2	-19.636	-14.35	-5.287	0.331	-15.992	7.18	0.001	-8.481	2_taggraph	AFAIIDQDKSGFIEEDELK
1:: [tr|A0A2S3QKS0|A0A2S3QKS0_9PROT Uncharacterized protein OS=Halobacteriovorax sp. DA5 OX=2067553 GN=C0Z22_15830 PE=4 SV=1]	_0317p_j_25425/2	1	1	3	-19.636	-18.373	-1.264	1.528	-0.827	2.054	0.73	-0.512	2_taggraph	AFAIIDQDKSGFIEEDELK
1:: [tr|A0A2S3QKS0|A0A2S3QKS0_9PROT Uncharacterized protein OS=Halobacteriovorax sp. DA5 OX=2067553 GN=C0Z22_15830 PE=4 SV=1]	_0317p_j_25425/2	2	2	3	-14.35	-18.373	4.023	1.544	2.606	2.137	0.201	1.655	2_taggraph	AFAIIDQDKSGFIEEDELK
1:: [tr|A0A2S3QKS0|A0A2S3QKS0_9PROT Uncharacterized protein OS=Halobacteriovorax sp. DA5 OX=2067553 GN=C0Z22_15830 PE=4 SV=1]	_0317p_my_30783/3	0	1	2	-19.636	-13.225	-6.411	0.349	-18.368	6.769	0.001	-9.741	2_taggraph	SGFIEEDELKLFLQNFK
1:: [tr|A0A2S3QKS0|A0A2S3QKS0_9PROT Uncharacterized protein OS=Halobacteriovorax sp. DA5 OX=2067553 GN=C0Z22_15830 PE=4 SV=1]	_0317p_my_30783/3	1	1	3	-19.636	-20.066	0.429	0.492	0.873	2.62	0.697	0.54	2_taggraph	SGFIEEDELKLFLQNFK
1:: [tr|A0A2S3QKS0|A0A2S3QKS0_9PROT Uncharacterized protein OS=Halobacteriovorax sp. DA5 OX=2067553 GN=C0Z22_15830 PE=4 SV=1]	_0317p_my_30783/3	2	2	3	-13.225	-20.066	6.84	0.549	12.464	3.745	0.001	7.915	2_taggraph	SGFIEEDELKLFLQNFK
1:: [tr|A0A2S3QKS0|A0A2S3QKS0_9PROT Uncharacterized protein OS=Halobacteriovorax sp. DA5 OX=2067553 GN=C0Z22_15830 PE=4 SV=1]	_0317p_v_26037/3	0	1	2	-19.636	-13.111	-6.526	0.481	-13.571	5.272	0.001	-7.197	2_taggraph	AFAIIDQDKSGFIEEDELK
1:: [tr|A0A2S3QKS0|A0A2S3QKS0_9PROT Uncharacterized protein OS=Halobacteriovorax sp. DA5 OX=2067553 GN=C0Z22_15830 PE=4 SV=1]	_0317p_v_26037/3	1	1	3	-19.636	-16.312	-3.325	1.631	-2.039	2.048	0.301	-1.262	2_taggraph	AFAIIDQDKSGFIEEDELK
1:: [tr|A0A2S3QKS0|A0A2S3QKS0_9PROT Uncharacterized protein OS=Halobacteriovorax sp. DA5 OX=2067553 GN=C0Z22_15830 PE=4 SV=1]	_0317p_v_26037/3	2	2	3	-13.111	-16.312	3.201	1.682	1.903	2.309	0.315	1.209	2_taggraph	AFAIIDQDKSGFIEEDELK
1:: [tr|A0A2U2C7F0|A0A2U2C7F0_9RHOB Uncharacterized protein OS=Pararhodobacter sp. CIC4N-9 OX=2184063 GN=C4N9_15445 PE=4 SV=1]	_0317p_s_21445/2	0	1	2	-19.636	-13.005	-6.632	0.608	-10.909	4.748	0.001	-5.785	2_taggraph	IQSGDAIRVSVTNDGPG
1:: [tr|A0A2U2C7F0|A0A2U2C7F0_9RHOB Uncharacterized protein OS=Pararhodobacter sp. CIC4N-9 OX=2184063 GN=C4N9_15445 PE=4 SV=1]	_0317p_s_21445/2	1	1	3	-19.636	-13.929	-5.707	0.508	-11.232	2.574	0.006	-6.952	2_taggraph	IQSGDAIRVSVTNDGPG
1:: [tr|A0A2U2C7F0|A0A2U2C7F0_9RHOB Uncharacterized protein OS=Pararhodobacter sp. CIC4N-9 OX=2184063 GN=C4N9_15445 PE=4 SV=1]	_0317p_s_21445/2	2	2	3	-13.005	-13.929	0.925	0.752	1.23	5.877	0.482	0.781	2_taggraph	IQSGDAIRVSVTNDGPG
1:: [tr|E0SGS2|E0SGS2_DICD3 Cyclopropane-fatty-acyl-phospholipid synthase OS=Dickeya dadantii (strain 3937) OX=198628 GN=Dda3937_00776 PE=4 SV=1]	_0317p_s_15341/2	0	1	2	-19.636	-13.465	-6.172	0.423	-14.606	5.726	0.001	-7.746	2_taggraph	NTSESYFVDAQPQQK
1:: [tr|E0SGS2|E0SGS2_DICD3 Cyclopropane-fatty-acyl-phospholipid synthase OS=Dickeya dadantii (strain 3937) OX=198628 GN=Dda3937_00776 PE=4 SV=1]	_0317p_s_15341/2	1	1	3	-19.636	-12.725	-6.912	0.395	-17.52	3.073	0.001	-10.844	2_taggraph	NTSESYFVDAQPQQK
1:: [tr|E0SGS2|E0SGS2_DICD3 Cyclopropane-fatty-acyl-phospholipid synthase OS=Dickeya dadantii (strain 3937) OX=198628 GN=Dda3937_00776 PE=4 SV=1]	_0317p_s_15341/2	2	2	3	-13.465	-12.725	-0.74	0.521	-1.419	5.609	0.394	-0.901	2_taggraph	NTSESYFVDAQPQQK
1:: [tr|R7JEE6|R7JEE6_9BACT 50S ribosomal protein L25 OS=Parabacteroides sp. CAG:409 OX=1262913 GN=rplY PE=3 SV=1]	_0317p_u_22548/4	0	1	2	-19.636	-14.658	-4.979	0.223	-22.288	10.994	0.001	-11.82	2_taggraph	IVINVDHIGIGK
1:: [tr|R7JEE6|R7JEE6_9BACT 50S ribosomal protein L25 OS=Parabacteroides sp. CAG:409 OX=1262913 GN=rplY PE=3 SV=1]	_0317p_u_22548/4	1	1	3	-19.636	-16.025	-3.611	1.613	-2.239	2.049	0.263	-1.386	2_taggraph	IVINVDHIGIGK
1:: [tr|R7JEE6|R7JEE6_9BACT 50S ribosomal protein L25 OS=Parabacteroides sp. CAG:409 OX=1262913 GN=rplY PE=3 SV=1]	_0317p_u_22548/4	2	2	3	-14.658	-16.025	1.367	1.609	0.85	2.029	0.721	0.54	2_taggraph	IVINVDHIGIGK
200:: [sp|A6L792|XYLA_BACV8 Xylose isomerase OS=Bacteroides vulgatus (strain ATCC 8482 / DSM 1447 / JCM 5826 / NBRC 14291 / NCTC 11154) OX=435590 GN=xylA PE=3 SV=1 ||| sp|Q5LCV9|XYLA_BACFN Xylose isomerase OS=Bacteroides fragilis (strain ATCC 25285 / DSM 2151 / JCM 11019 / NCTC 9343) OX=272559 GN=xylA PE=3 SV=1 ||| sp|Q64U20|XYLA_BACFR Xylose isomerase OS=Bacteroides fragilis (strain YCH46) OX=29…	_0317p_u_22833/3	0	1	2	-19.636	-14.672	-4.964	0.227	-21.881	10.956	0.001	-11.604	2_taggraph	EGYMSLLNTDQKR
200:: [sp|A6L792|XYLA_BACV8 Xylose isomerase OS=Bacteroides vulgatus (strain ATCC 8482 / DSM 1447 / JCM 5826 / NBRC 14291 / NCTC 11154) OX=435590 GN=xylA PE=3 SV=1 ||| sp|Q5LCV9|XYLA_BACFN Xylose isomerase OS=Bacteroides fragilis (strain ATCC 25285 / DSM 2151 / JCM 11019 / NCTC 9343) OX=272559 GN=xylA PE=3 SV=1 ||| sp|Q64U20|XYLA_BACFR Xylose isomerase OS=Bacteroides fragilis (strain YCH46) OX=29…	_0317p_u_22833/3	1	1	3	-19.636	-18.402	-1.234	1.497	-0.825	2.057	0.731	-0.51	2_taggraph	EGYMSLLNTDQKR
200:: [sp|A6L792|XYLA_BACV8 Xylose isomerase OS=Bacteroides vulgatus (strain ATCC 8482 / DSM 1447 / JCM 5826 / NBRC 14291 / NCTC 11154) OX=435590 GN=xylA PE=3 SV=1 ||| sp|Q5LCV9|XYLA_BACFN Xylose isomerase OS=Bacteroides fragilis (strain ATCC 25285 / DSM 2151 / JCM 11019 / NCTC 9343) OX=272559 GN=xylA PE=3 SV=1 ||| sp|Q64U20|XYLA_BACFR Xylose isomerase OS=Bacteroides fragilis (strain YCH46) OX=29…	_0317p_u_22833/3	2	2	3	-14.672	-18.402	3.73	1.493	2.498	2.037	0.223	1.586	2_taggraph	EGYMSLLNTDQKR
21:: [tr|A0A095XNW4|A0A095XNW4_9FIRM 60 kDa chaperonin OS=Tissierellia bacterium S5-A11 OX=1230730 GN=groL PE=3 SV=1 ||| tr|A0A133PIH9|A0A133PIH9_9FIRM 60 kDa chaperonin OS=Peptoniphilus harei OX=54005 GN=groL PE=3 SV=1 ||| tr|A0A143XZC8|A0A143XZC8_9FIRM 60 kDa chaperonin OS=Eubacteriaceae bacterium CHKCI004 OX=1780380 GN=groL PE=3 SV=1 ||| tr|A0A191HT51|A0A191HT51_9FIRM 60 kDa chaperonin OS=endo…	_0317p_j_27229/3	0	1	2	-19.141	-14.119	-5.022	0.737	-6.812	10.937	0.001	-3.613	2_taggraph	MVAEIEDPYIIITDKK
21:: [tr|A0A095XNW4|A0A095XNW4_9FIRM 60 kDa chaperonin OS=Tissierellia bacterium S5-A11 OX=1230730 GN=groL PE=3 SV=1 ||| tr|A0A133PIH9|A0A133PIH9_9FIRM 60 kDa chaperonin OS=Peptoniphilus harei OX=54005 GN=groL PE=3 SV=1 ||| tr|A0A143XZC8|A0A143XZC8_9FIRM 60 kDa chaperonin OS=Eubacteriaceae bacterium CHKCI004 OX=1780380 GN=groL PE=3 SV=1 ||| tr|A0A191HT51|A0A191HT51_9FIRM 60 kDa chaperonin OS=endo…	_0317p_j_27229/3	1	1	3	-19.141	-13.637	-5.505	0.823	-6.685	5.96	0.001	-4.138	2_taggraph	MVAEIEDPYIIITDKK
21:: [tr|A0A095XNW4|A0A095XNW4_9FIRM 60 kDa chaperonin OS=Tissierellia bacterium S5-A11 OX=1230730 GN=groL PE=3 SV=1 ||| tr|A0A133PIH9|A0A133PIH9_9FIRM 60 kDa chaperonin OS=Peptoniphilus harei OX=54005 GN=groL PE=3 SV=1 ||| tr|A0A143XZC8|A0A143XZC8_9FIRM 60 kDa chaperonin OS=Eubacteriaceae bacterium CHKCI004 OX=1780380 GN=groL PE=3 SV=1 ||| tr|A0A191HT51|A0A191HT51_9FIRM 60 kDa chaperonin OS=endo…	_0317p_j_27229/3	2	2	3	-14.119	-13.637	-0.483	0.755	-0.64	4.395	0.796	-0.406	2_taggraph	MVAEIEDPYIIITDKK
2:: [tr|A0A0A7RES0|A0A0A7RES0_9LACO Flagellar hook-length control protein FliK OS=Lactobacillus agilis OX=1601 GN=fliK PE=4 SV=1 ||| tr|A0A0R2AGB0|A0A0R2AGB0_9LACO Uncharacterized protein OS=Lactobacillus agilis DSM 20509 OX=1423718 GN=FC14_GL001177 PE=4 SV=1]	_0317p_u_28565/3	0	1	2	-19.636	-14.769	-4.867	0.547	-8.904	4.948	0.001	-4.722	2_taggraph	AVANGQTNLKTNLPSQVQEISLTTGQA
2:: [tr|A0A0A7RES0|A0A0A7RES0_9LACO Flagellar hook-length control protein FliK OS=Lactobacillus agilis OX=1601 GN=fliK PE=4 SV=1 ||| tr|A0A0R2AGB0|A0A0R2AGB0_9LACO Uncharacterized protein OS=Lactobacillus agilis DSM 20509 OX=1423718 GN=FC14_GL001177 PE=4 SV=1]	_0317p_u_28565/3	1	1	3	-19.636	-14.682	-4.954	0.3	-16.501	4.331	0.001	-10.214	2_taggraph	AVANGQTNLKTNLPSQVQEISLTTGQA
2:: [tr|A0A0A7RES0|A0A0A7RES0_9LACO Flagellar hook-length control protein FliK OS=Lactobacillus agilis OX=1601 GN=fliK PE=4 SV=1 ||| tr|A0A0R2AGB0|A0A0R2AGB0_9LACO Uncharacterized protein OS=Lactobacillus agilis DSM 20509 OX=1423718 GN=FC14_GL001177 PE=4 SV=1]	_0317p_u_28565/3	2	2	3	-14.769	-14.682	-0.087	0.571	-0.152	5.429	0.9	-0.096	2_taggraph	AVANGQTNLKTNLPSQVQEISLTTGQA
2:: [tr|A0A0P6Y2J9|A0A0P6Y2J9_9CHLR Chitinase OS=Herpetosiphon geysericola OX=70996 GN=SE18_00945 PE=4 SV=1 ||| tr|A9AX07|A9AX07_HERA2 Chitinase OS=Herpetosiphon aurantiacus (strain ATCC 23779 / DSM 785) OX=316274 GN=Haur_2175 PE=4 SV=1]	_0317p_ms_16522/3	0	1	2	-19.636	-14.774	-4.862	0.304	-15.999	7.941	0.001	-8.485	2_taggraph	QAADYCTPSAQWPCAPGKR
2:: [tr|A0A0P6Y2J9|A0A0P6Y2J9_9CHLR Chitinase OS=Herpetosiphon geysericola OX=70996 GN=SE18_00945 PE=4 SV=1 ||| tr|A9AX07|A9AX07_HERA2 Chitinase OS=Herpetosiphon aurantiacus (strain ATCC 23779 / DSM 785) OX=316274 GN=Haur_2175 PE=4 SV=1]	_0317p_ms_16522/3	1	1	3	-19.636	-16.259	-3.377	1.514	-2.231	2.055	0.264	-1.381	2_taggraph	QAADYCTPSAQWPCAPGKR
2:: [tr|A0A0P6Y2J9|A0A0P6Y2J9_9CHLR Chitinase OS=Herpetosiphon geysericola OX=70996 GN=SE18_00945 PE=4 SV=1 ||| tr|A9AX07|A9AX07_HERA2 Chitinase OS=Herpetosiphon aurantiacus (strain ATCC 23779 / DSM 785) OX=316274 GN=Haur_2175 PE=4 SV=1]	_0317p_ms_16522/3	2	2	3	-14.774	-16.259	1.485	1.524	0.975	2.109	0.663	0.619	2_taggraph	QAADYCTPSAQWPCAPGKR
2:: [tr|A0A1X6PZI9|A0A1X6PZI9_BACMY Uncharacterized protein OS=Bacillus mycoides OX=1405 GN=BTJ45_01929 PE=4 SV=1 ||| tr|K1KS97|K1KS97_9BACL Uncharacterized protein OS=Solibacillus isronensis B3W22 OX=1224748 GN=B857_01944 PE=4 SV=1]	_0309a_v_23796/2	0	1	2	-16.551	-20.25	3.699	0.577	6.407	8.518	0.001	3.398	2_taggraph	LMQVNGYASNVPYAR
2:: [tr|A0A1X6PZI9|A0A1X6PZI9_BACMY Uncharacterized protein OS=Bacillus mycoides OX=1405 GN=BTJ45_01929 PE=4 SV=1 ||| tr|K1KS97|K1KS97_9BACL Uncharacterized protein OS=Solibacillus isronensis B3W22 OX=1224748 GN=B857_01944 PE=4 SV=1]	_0309a_v_23796/2	1	1	3	-16.551	-18.491	1.94	1.504	1.29	2.638	0.5	0.799	2_taggraph	LMQVNGYASNVPYAR
2:: [tr|A0A1X6PZI9|A0A1X6PZI9_BACMY Uncharacterized protein OS=Bacillus mycoides OX=1405 GN=BTJ45_01929 PE=4 SV=1 ||| tr|K1KS97|K1KS97_9BACL Uncharacterized protein OS=Solibacillus isronensis B3W22 OX=1224748 GN=B857_01944 PE=4 SV=1]	_0309a_v_23796/2	2	2	3	-20.25	-18.491	-1.759	1.413	-1.245	2.071	0.543	-0.79	2_taggraph	LMQVNGYASNVPYAR
2:: [tr|I8UFQ6|I8UFQ6_9FLAO Metallopeptidase family M12B Reprolysin-like protein OS=Capnocytophaga sp. oral taxon 412 str. F0487 OX=1125721 GN=HMPREF1321_1407 PE=4 SV=1 ||| tr|L1NZE1|L1NZE1_9FLAO Uncharacterized protein OS=Capnocytophaga sp. oral taxon 332 str. F0381 OX=1127692 GN=HMPREF9075_01633 PE=4 SV=1]	_0317p_e_16279/2	0	1	2	-19.636	-14.666	-4.971	0.33	-15.06	7.192	0.001	-7.987	2_taggraph	ESYFVDAQPQQSADEK
2:: [tr|I8UFQ6|I8UFQ6_9FLAO Metallopeptidase family M12B Reprolysin-like protein OS=Capnocytophaga sp. oral taxon 412 str. F0487 OX=1125721 GN=HMPREF1321_1407 PE=4 SV=1 ||| tr|L1NZE1|L1NZE1_9FLAO Uncharacterized protein OS=Capnocytophaga sp. oral taxon 332 str. F0381 OX=1127692 GN=HMPREF9075_01633 PE=4 SV=1]	_0317p_e_16279/2	1	1	3	-19.636	-16.461	-3.175	2.043	-1.554	2.03	0.429	-0.962	2_taggraph	ESYFVDAQPQQSADEK
2:: [tr|I8UFQ6|I8UFQ6_9FLAO Metallopeptidase family M12B Reprolysin-like protein OS=Capnocytophaga sp. oral taxon 412 str. F0487 OX=1125721 GN=HMPREF1321_1407 PE=4 SV=1 ||| tr|L1NZE1|L1NZE1_9FLAO Uncharacterized protein OS=Capnocytophaga sp. oral taxon 332 str. F0381 OX=1127692 GN=HMPREF9075_01633 PE=4 SV=1]	_0317p_e_16279/2	2	2	3	-14.666	-16.461	1.796	2.054	0.874	2.075	0.709	0.555	2_taggraph	ESYFVDAQPQQSADEK
329:: [sp|A6LPP6|EFTU_CLOB8 Elongation factor Tu OS=Clostridium beijerinckii (strain ATCC 51743 / NCIMB 8052) OX=290402 GN=tuf1 PE=3 SV=1 ||| sp|A9KRZ4|EFTU_LACP7 Elongation factor Tu OS=Lachnoclostridium phytofermentans (strain ATCC 700394 / DSM 18823 / ISDg) OX=357809 GN=tuf PE=3 SV=1 ||| sp|Q0SQC8|EFTU_CLOPS Elongation factor Tu OS=Clostridium perfringens (strain SM101 / Type A) OX=289380 GN=t…	_0317p_v_25016/3	0	1	2	-19.223	-20.25	1.027	0.578	1.776	8.513	0.234	0.942	2_taggraph	LLDEAQAGDNIGALLR
329:: [sp|A6LPP6|EFTU_CLOB8 Elongation factor Tu OS=Clostridium beijerinckii (strain ATCC 51743 / NCIMB 8052) OX=290402 GN=tuf1 PE=3 SV=1 ||| sp|A9KRZ4|EFTU_LACP7 Elongation factor Tu OS=Lachnoclostridium phytofermentans (strain ATCC 700394 / DSM 18823 / ISDg) OX=357809 GN=tuf PE=3 SV=1 ||| sp|Q0SQC8|EFTU_CLOPS Elongation factor Tu OS=Clostridium perfringens (strain SM101 / Type A) OX=289380 GN=t…	_0317p_v_25016/3	1	1	3	-19.223	-14.205	-5.018	0.609	-8.245	8.949	0.001	-5.103	2_taggraph	LLDEAQAGDNIGALLR
329:: [sp|A6LPP6|EFTU_CLOB8 Elongation factor Tu OS=Clostridium beijerinckii (strain ATCC 51743 / NCIMB 8052) OX=290402 GN=tuf1 PE=3 SV=1 ||| sp|A9KRZ4|EFTU_LACP7 Elongation factor Tu OS=Lachnoclostridium phytofermentans (strain ATCC 700394 / DSM 18823 / ISDg) OX=357809 GN=tuf PE=3 SV=1 ||| sp|Q0SQC8|EFTU_CLOPS Elongation factor Tu OS=Clostridium perfringens (strain SM101 / Type A) OX=289380 GN=t…	_0317p_v_25016/3	2	2	3	-20.25	-14.205	-6.045	0.325	-18.623	3.964	0.001	-11.826	2_taggraph	LLDEAQAGDNIGALLR
37:: [sp|A6LE91|RS21_PARD8 30S ribosomal protein S21 OS=Parabacteroides distasonis (strain ATCC 8503 / DSM 20701 / CIP 104284 / JCM 5825 / NCTC 11152) OX=435591 GN=rpsU PE=3 SV=1 ||| tr|A0A069RZ15|A0A069RZ15_9BACT 30S ribosomal protein S21 OS=Parabacteroides distasonis str. 3776 Po2 i OX=1339341 GN=rpsU PE=3 SV=1 ||| tr|A0A073I1N4|A0A073I1N4_9PORP 30S ribosomal protein S21 OS=Porphyromonas sp. 31…	_0317p_j_18576/3	0	1	2	-19.636	-13.616	-6.02	0.389	-15.488	6.116	0.001	-8.214	2_taggraph	MIVVPIKEGENIEK
37:: [sp|A6LE91|RS21_PARD8 30S ribosomal protein S21 OS=Parabacteroides distasonis (strain ATCC 8503 / DSM 20701 / CIP 104284 / JCM 5825 / NCTC 11152) OX=435591 GN=rpsU PE=3 SV=1 ||| tr|A0A069RZ15|A0A069RZ15_9BACT 30S ribosomal protein S21 OS=Parabacteroides distasonis str. 3776 Po2 i OX=1339341 GN=rpsU PE=3 SV=1 ||| tr|A0A073I1N4|A0A073I1N4_9PORP 30S ribosomal protein S21 OS=Porphyromonas sp. 31…	_0317p_j_18576/3	1	1	3	-19.636	-18.534	-1.102	1.371	-0.804	2.068	0.74	-0.498	2_taggraph	MIVVPIKEGENIEK
37:: [sp|A6LE91|RS21_PARD8 30S ribosomal protein S21 OS=Parabacteroides distasonis (strain ATCC 8503 / DSM 20701 / CIP 104284 / JCM 5825 / NCTC 11152) OX=435591 GN=rpsU PE=3 SV=1 ||| tr|A0A069RZ15|A0A069RZ15_9BACT 30S ribosomal protein S21 OS=Parabacteroides distasonis str. 3776 Po2 i OX=1339341 GN=rpsU PE=3 SV=1 ||| tr|A0A073I1N4|A0A073I1N4_9PORP 30S ribosomal protein S21 OS=Porphyromonas sp. 31…	_0317p_j_18576/3	2	2	3	-13.616	-18.534	4.918	1.403	3.505	2.263	0.111	2.226	2_taggraph	MIVVPIKEGENIEK
3:: [tr|A0A1E4P7I6|A0A1E4P7I6_9PROT Uncharacterized protein OS=Thiobacillus sp. SCN 63-57 OX=1660145 GN=ABT23_01630 PE=4 SV=1 ||| tr|A0A1G0QXX8|A0A1G0QXX8_9PROT Uncharacterized protein OS=Hydrogenophilales bacterium RIFOXYA1_FULL_63_33 OX=1798414 GN=A2199_11815 PE=4 SV=1 ||| tr|A0A1Q4EM21|A0A1Q4EM21_9PROT Uncharacterized protein OS=Thiobacillus sp. 0-1251 OX=1895858 GN=BGP19_12675 PE=4 SV=1]	_0317p_n_18386/3	0	1	2	-10.871	-11.234	0.363	0.242	1.503	9.014	0.335	0.797	2_taggraph	MLGGVHGVPR
3:: [tr|A0A1E4P7I6|A0A1E4P7I6_9PROT Uncharacterized protein OS=Thiobacillus sp. SCN 63-57 OX=1660145 GN=ABT23_01630 PE=4 SV=1 ||| tr|A0A1G0QXX8|A0A1G0QXX8_9PROT Uncharacterized protein OS=Hydrogenophilales bacterium RIFOXYA1_FULL_63_33 OX=1798414 GN=A2199_11815 PE=4 SV=1 ||| tr|A0A1Q4EM21|A0A1Q4EM21_9PROT Uncharacterized protein OS=Thiobacillus sp. 0-1251 OX=1895858 GN=BGP19_12675 PE=4 SV=1]	_0317p_n_18386/3	1	1	3	-10.871	-13.062	2.191	0.388	5.643	2.8	0.026	3.493	2_taggraph	MLGGVHGVPR
3:: [tr|A0A1E4P7I6|A0A1E4P7I6_9PROT Uncharacterized protein OS=Thiobacillus sp. SCN 63-57 OX=1660145 GN=ABT23_01630 PE=4 SV=1 ||| tr|A0A1G0QXX8|A0A1G0QXX8_9PROT Uncharacterized protein OS=Hydrogenophilales bacterium RIFOXYA1_FULL_63_33 OX=1798414 GN=A2199_11815 PE=4 SV=1 ||| tr|A0A1Q4EM21|A0A1Q4EM21_9PROT Uncharacterized protein OS=Thiobacillus sp. 0-1251 OX=1895858 GN=BGP19_12675 PE=4 SV=1]	_0317p_n_18386/3	2	2	3	-11.234	-13.062	1.828	0.402	4.552	3.12	0.037	2.891	2_taggraph	MLGGVHGVPR
3:: [tr|A0A1M6RL76|A0A1M6RL76_9BACT Enolase OS=Reichenbachiella agariperforans OX=156994 GN=eno PE=3 SV=1 ||| tr|A0A1W2GJ00|A0A1W2GJ00_9BACT Enolase OS=Reichenbachiella faecimaris OX=692418 GN=eno PE=3 SV=1 ||| tr|A0A2G5L3U9|A0A2G5L3U9_9BACT Enolase OS=Reichenbachiella sp. 5M10 OX=1889772 GN=eno PE=3 SV=1]	_0317p_j_26417/2	0	1	2	-19.636	-15.338	-4.298	0.283	-15.184	8.703	0.001	-8.052	2_taggraph	CQLVGDDLFVTNVK
3:: [tr|A0A1M6RL76|A0A1M6RL76_9BACT Enolase OS=Reichenbachiella agariperforans OX=156994 GN=eno PE=3 SV=1 ||| tr|A0A1W2GJ00|A0A1W2GJ00_9BACT Enolase OS=Reichenbachiella faecimaris OX=692418 GN=eno PE=3 SV=1 ||| tr|A0A2G5L3U9|A0A2G5L3U9_9BACT Enolase OS=Reichenbachiella sp. 5M10 OX=1889772 GN=eno PE=3 SV=1]	_0317p_j_26417/2	1	1	3	-19.636	-17.653	-1.984	1.492	-1.329	2.057	0.506	-0.823	2_taggraph	CQLVGDDLFVTNVK
3:: [tr|A0A1M6RL76|A0A1M6RL76_9BACT Enolase OS=Reichenbachiella agariperforans OX=156994 GN=eno PE=3 SV=1 ||| tr|A0A1W2GJ00|A0A1W2GJ00_9BACT Enolase OS=Reichenbachiella faecimaris OX=692418 GN=eno PE=3 SV=1 ||| tr|A0A2G5L3U9|A0A2G5L3U9_9BACT Enolase OS=Reichenbachiella sp. 5M10 OX=1889772 GN=eno PE=3 SV=1]	_0317p_j_26417/2	2	2	3	-15.338	-17.653	2.315	1.498	1.545	2.09	0.429	0.981	2_taggraph	CQLVGDDLFVTNVK
4:: [tr|A0A0F0CCA6|A0A0F0CCA6_9CLOT ATP-dependent RNA helicase RhlB OS=Clostridium sp. FS41 OX=1609975 GN=rhlB PE=4 SV=1 ||| tr|A0A0J9BWU9|A0A0J9BWU9_9FIRM Uncharacterized protein OS=[Clostridium] citroniae WAL-19142 OX=742734 GN=HMPREF9470_04131 PE=4 SV=1 ||| tr|A0A1C5M143|A0A1C5M143_9CLOT Hef nuclease OS=uncultured Clostridium sp. OX=59620 GN=SAMEA3545303_00200 PE=4 SV=1 ||| tr|G5HKX5|G5HKX5_9F…	_0317p_u_12570/3	0	1	2	-19.636	-14.442	-5.195	0.417	-12.447	5.779	0.001	-6.601	2_taggraph	ESYFVDAQPQQKEEGSK
4:: [tr|A0A0F0CCA6|A0A0F0CCA6_9CLOT ATP-dependent RNA helicase RhlB OS=Clostridium sp. FS41 OX=1609975 GN=rhlB PE=4 SV=1 ||| tr|A0A0J9BWU9|A0A0J9BWU9_9FIRM Uncharacterized protein OS=[Clostridium] citroniae WAL-19142 OX=742734 GN=HMPREF9470_04131 PE=4 SV=1 ||| tr|A0A1C5M143|A0A1C5M143_9CLOT Hef nuclease OS=uncultured Clostridium sp. OX=59620 GN=SAMEA3545303_00200 PE=4 SV=1 ||| tr|G5HKX5|G5HKX5_9F…	_0317p_u_12570/3	1	1	3	-19.636	-13.584	-6.052	0.548	-11.046	2.481	0.007	-6.837	2_taggraph	ESYFVDAQPQQKEEGSK
4:: [tr|A0A0F0CCA6|A0A0F0CCA6_9CLOT ATP-dependent RNA helicase RhlB OS=Clostridium sp. FS41 OX=1609975 GN=rhlB PE=4 SV=1 ||| tr|A0A0J9BWU9|A0A0J9BWU9_9FIRM Uncharacterized protein OS=[Clostridium] citroniae WAL-19142 OX=742734 GN=HMPREF9470_04131 PE=4 SV=1 ||| tr|A0A1C5M143|A0A1C5M143_9CLOT Hef nuclease OS=uncultured Clostridium sp. OX=59620 GN=SAMEA3545303_00200 PE=4 SV=1 ||| tr|G5HKX5|G5HKX5_9F…	_0317p_u_12570/3	2	2	3	-14.442	-13.584	-0.857	0.642	-1.336	4.11	0.45	-0.848	2_taggraph	ESYFVDAQPQQKEEGSK
4:: [tr|A0A173UME9|A0A173UME9_BACT4 Surface protein OS=Bacteroides thetaiotaomicron OX=818 GN=ERS852430_02825 PE=4 SV=1 ||| tr|A0A174VRY8|A0A174VRY8_BACT4 Surface protein OS=Bacteroides thetaiotaomicron OX=818 GN=ERS852557_03949 PE=4 SV=1 ||| tr|A0A1H3BEZ8|A0A1H3BEZ8_9BACE Uncharacterized protein OS=Bacteroides faecis MAJ27 OX=1077285 GN=SAMN05444400_115119 PE=4 SV=1 ||| tr|R9HHB2|R9HHB2_BACT4 Un…	_0317p_n_20141/3	0	1	2	-19.636	-13.676	-5.961	0.36	-16.536	6.553	0.001	-8.77	2_taggraph	LTDSHDGNAIVAAAYIK
4:: [tr|A0A173UME9|A0A173UME9_BACT4 Surface protein OS=Bacteroides thetaiotaomicron OX=818 GN=ERS852430_02825 PE=4 SV=1 ||| tr|A0A174VRY8|A0A174VRY8_BACT4 Surface protein OS=Bacteroides thetaiotaomicron OX=818 GN=ERS852557_03949 PE=4 SV=1 ||| tr|A0A1H3BEZ8|A0A1H3BEZ8_9BACE Uncharacterized protein OS=Bacteroides faecis MAJ27 OX=1077285 GN=SAMN05444400_115119 PE=4 SV=1 ||| tr|R9HHB2|R9HHB2_BACT4 Un…	_0317p_n_20141/3	1	1	3	-19.636	-20.066	0.429	0.492	0.873	2.62	0.697	0.54	2_taggraph	LTDSHDGNAIVAAAYIK
4:: [tr|A0A173UME9|A0A173UME9_BACT4 Surface protein OS=Bacteroides thetaiotaomicron OX=818 GN=ERS852430_02825 PE=4 SV=1 ||| tr|A0A174VRY8|A0A174VRY8_BACT4 Surface protein OS=Bacteroides thetaiotaomicron OX=818 GN=ERS852557_03949 PE=4 SV=1 ||| tr|A0A1H3BEZ8|A0A1H3BEZ8_9BACE Uncharacterized protein OS=Bacteroides faecis MAJ27 OX=1077285 GN=SAMN05444400_115119 PE=4 SV=1 ||| tr|R9HHB2|R9HHB2_BACT4 Un…	_0317p_n_20141/3	2	2	3	-13.676	-20.066	6.39	0.556	11.49	3.888	0.001	7.296	2_taggraph	LTDSHDGNAIVAAAYIK
5:: [tr|A0A0U9HF23|A0A0U9HF23_9THEO NAD(P) transhydrogenase subunit alpha OS=Tepidanaerobacter syntrophicus OX=224999 GN=TSYNT_7128 PE=4 SV=1 ||| tr|A0A0X8JHM1|A0A0X8JHM1_9DELT NADP oxidoreductase OS=Desulfovibrio fairfieldensis OX=44742 GN=AXF13_01540 PE=4 SV=1 ||| tr|A0A1V6G637|A0A1V6G637_9BACT NAD(P) transhydrogenase subunit alpha part 1 OS=Planctomycetes bacterium ADurb.Bin069 OX=1852902 GN=p…	_0317p_s_23749/2	0	1	2	-19.636	-20.25	0.614	0.257	2.391	9.872	0.089	1.268	2_taggraph	AQSMDALTSMSTVAGYK
5:: [tr|A0A0U9HF23|A0A0U9HF23_9THEO NAD(P) transhydrogenase subunit alpha OS=Tepidanaerobacter syntrophicus OX=224999 GN=TSYNT_7128 PE=4 SV=1 ||| tr|A0A0X8JHM1|A0A0X8JHM1_9DELT NADP oxidoreductase OS=Desulfovibrio fairfieldensis OX=44742 GN=AXF13_01540 PE=4 SV=1 ||| tr|A0A1V6G637|A0A1V6G637_9BACT NAD(P) transhydrogenase subunit alpha part 1 OS=Planctomycetes bacterium ADurb.Bin069 OX=1852902 GN=p…	_0317p_s_23749/2	1	1	3	-19.636	-14.245	-5.391	0.429	-12.561	2.864	0.003	-7.775	2_taggraph	AQSMDALTSMSTVAGYK
5:: [tr|A0A0U9HF23|A0A0U9HF23_9THEO NAD(P) transhydrogenase subunit alpha OS=Tepidanaerobacter syntrophicus OX=224999 GN=TSYNT_7128 PE=4 SV=1 ||| tr|A0A0X8JHM1|A0A0X8JHM1_9DELT NADP oxidoreductase OS=Desulfovibrio fairfieldensis OX=44742 GN=AXF13_01540 PE=4 SV=1 ||| tr|A0A1V6G637|A0A1V6G637_9BACT NAD(P) transhydrogenase subunit alpha part 1 OS=Planctomycetes bacterium ADurb.Bin069 OX=1852902 GN=p…	_0317p_s_23749/2	2	2	3	-20.25	-14.245	-6.005	0.433	-13.861	2.933	0.002	-8.802	2_taggraph	AQSMDALTSMSTVAGYK
65:: [tr|A0A098B7N1|A0A098B7N1_DESHA Sulfoacetaldehyde acetyltransferase OS=Desulfitobacterium hafniense OX=49338 GN=DPCES_4992 PE=3 SV=1 ||| tr|A0A098FBZ7|A0A098FBZ7_9BACI Putative acetohydroxyacid synthase large subunit OS=Bacillus simplex OX=1478 GN=BN1180_02396 PE=3 SV=1 ||| tr|A0A0C2XTT6|A0A0C2XTT6_BACBA Sulfoacetaldehyde acetyltransferase OS=Bacillus badius OX=1455 GN=A3781_12760 PE=3 SV=1 …	_0317p_v_13435/2	0	1	2	-19.636	-20.25	0.614	0.257	2.391	9.872	0.089	1.268	2_taggraph	NQVDFYNNR
65:: [tr|A0A098B7N1|A0A098B7N1_DESHA Sulfoacetaldehyde acetyltransferase OS=Desulfitobacterium hafniense OX=49338 GN=DPCES_4992 PE=3 SV=1 ||| tr|A0A098FBZ7|A0A098FBZ7_9BACI Putative acetohydroxyacid synthase large subunit OS=Bacillus simplex OX=1478 GN=BN1180_02396 PE=3 SV=1 ||| tr|A0A0C2XTT6|A0A0C2XTT6_BACBA Sulfoacetaldehyde acetyltransferase OS=Bacillus badius OX=1455 GN=A3781_12760 PE=3 SV=1 …	_0317p_v_13435/2	1	1	3	-19.636	-12.888	-6.748	0.433	-15.587	2.846	0.002	-9.648	2_taggraph	NQVDFYNNR
65:: [tr|A0A098B7N1|A0A098B7N1_DESHA Sulfoacetaldehyde acetyltransferase OS=Desulfitobacterium hafniense OX=49338 GN=DPCES_4992 PE=3 SV=1 ||| tr|A0A098FBZ7|A0A098FBZ7_9BACI Putative acetohydroxyacid synthase large subunit OS=Bacillus simplex OX=1478 GN=BN1180_02396 PE=3 SV=1 ||| tr|A0A0C2XTT6|A0A0C2XTT6_BACBA Sulfoacetaldehyde acetyltransferase OS=Bacillus badius OX=1455 GN=A3781_12760 PE=3 SV=1 …	_0317p_v_13435/2	2	2	3	-20.25	-12.888	-7.362	0.437	-16.85	2.914	0.001	-10.7	2_taggraph	NQVDFYNNR
696:: [tr|A0A011A6J1|A0A011A6J1_9CLOT Glyceraldehyde-3-phosphate dehydrogenase OS=Clostridium sp. ASBs410 OX=1304866 GN=K413DRAFT_1915 PE=3 SV=1 ||| tr|A0A011V4S8|A0A011V4S8_RUMAL Glyceraldehyde-3-phosphate dehydrogenase OS=Ruminococcus albus SY3 OX=1341156 GN=RASY3_01045 PE=3 SV=1 ||| tr|A0A075KHM4|A0A075KHM4_9FIRM Glyceraldehyde-3-phosphate dehydrogenase OS=Pelosinus sp. UFO1 OX=484770 GN=UFO1_…	_0317p_e_23231/2	0	1	2	-13.883	-20.25	6.367	0.55	11.567	8.671	0.001	6.134	2_taggraph	SWYDNENSYTSQMVR
696:: [tr|A0A011A6J1|A0A011A6J1_9CLOT Glyceraldehyde-3-phosphate dehydrogenase OS=Clostridium sp. ASBs410 OX=1304866 GN=K413DRAFT_1915 PE=3 SV=1 ||| tr|A0A011V4S8|A0A011V4S8_RUMAL Glyceraldehyde-3-phosphate dehydrogenase OS=Ruminococcus albus SY3 OX=1341156 GN=RASY3_01045 PE=3 SV=1 ||| tr|A0A075KHM4|A0A075KHM4_9FIRM Glyceraldehyde-3-phosphate dehydrogenase OS=Pelosinus sp. UFO1 OX=484770 GN=UFO1_…	_0317p_e_23231/2	1	1	3	-13.883	-15.658	1.775	2.527	0.703	2.178	0.783	0.435	2_taggraph	SWYDNENSYTSQMVR
696:: [tr|A0A011A6J1|A0A011A6J1_9CLOT Glyceraldehyde-3-phosphate dehydrogenase OS=Clostridium sp. ASBs410 OX=1304866 GN=K413DRAFT_1915 PE=3 SV=1 ||| tr|A0A011V4S8|A0A011V4S8_RUMAL Glyceraldehyde-3-phosphate dehydrogenase OS=Ruminococcus albus SY3 OX=1341156 GN=RASY3_01045 PE=3 SV=1 ||| tr|A0A075KHM4|A0A075KHM4_9FIRM Glyceraldehyde-3-phosphate dehydrogenase OS=Pelosinus sp. UFO1 OX=484770 GN=UFO1_…	_0317p_e_23231/2	2	2	3	-20.25	-15.658	-4.592	2.48	-1.852	2.023	0.346	-1.176	2_taggraph	SWYDNENSYTSQMVR
69:: [tr|A0A0E2HCR1|A0A0E2HCR1_9FIRM Methyl-galactoside ABC transporter substrate-binding protein OS=[Clostridium] clostridioforme 90A8 OX=999408 GN=HMPREF1090_01793 PE=4 SV=1 ||| tr|A0A0M6WDE2|A0A0M6WDE2_9FIRM D-galactose/ D-glucose-binding protein OS=[Eubacterium] rectale OX=39491 GN=mglB_2 PE=4 SV=1 ||| tr|A0A0R2FA05|A0A0R2FA05_9LACO Galactose glucose-binding lipoprotein OS=Lactobacillus camel…	_0317p_v_29384/2	0	1	2	-19.124	-14.389	-4.735	0.503	-9.405	8.57	0.001	-4.988	2_taggraph	LGNPSQYDAFAINMVK
69:: [tr|A0A0E2HCR1|A0A0E2HCR1_9FIRM Methyl-galactoside ABC transporter substrate-binding protein OS=[Clostridium] clostridioforme 90A8 OX=999408 GN=HMPREF1090_01793 PE=4 SV=1 ||| tr|A0A0M6WDE2|A0A0M6WDE2_9FIRM D-galactose/ D-glucose-binding protein OS=[Eubacterium] rectale OX=39491 GN=mglB_2 PE=4 SV=1 ||| tr|A0A0R2FA05|A0A0R2FA05_9LACO Galactose glucose-binding lipoprotein OS=Lactobacillus camel…	_0317p_v_29384/2	1	1	3	-19.124	-18.061	-1.063	1.882	-0.565	2.279	0.845	-0.35	2_taggraph	LGNPSQYDAFAINMVK
69:: [tr|A0A0E2HCR1|A0A0E2HCR1_9FIRM Methyl-galactoside ABC transporter substrate-binding protein OS=[Clostridium] clostridioforme 90A8 OX=999408 GN=HMPREF1090_01793 PE=4 SV=1 ||| tr|A0A0M6WDE2|A0A0M6WDE2_9FIRM D-galactose/ D-glucose-binding protein OS=[Eubacterium] rectale OX=39491 GN=mglB_2 PE=4 SV=1 ||| tr|A0A0R2FA05|A0A0R2FA05_9LACO Galactose glucose-binding lipoprotein OS=Lactobacillus camel…	_0317p_v_29384/2	2	2	3	-14.389	-18.061	3.671	1.829	2.008	2.033	0.309	1.275	2_taggraph	LGNPSQYDAFAINMVK
6:: [tr|A0A069D701|A0A069D701_9BACE 50S ribosomal protein L23 OS=Bacteroides graminisolvens DSM 19988 = JCM 15093 OX=1121097 GN=rplW PE=3 SV=1 ||| tr|A0A1C5X5F1|A0A1C5X5F1_9BACE 50S ribosomal protein L23 OS=uncultured Bacteroides sp. OX=162156 GN=rplW PE=3 SV=1 ||| tr|A0A1Q6G7Z4|A0A1Q6G7Z4_9BACE 50S ribosomal protein L23 OS=Bacteroides plebeius OX=310297 GN=rplW PE=3 SV=1 ||| tr|B5CTR0|B5CTR0_BAC…	_0317p_my_21808/4	0	1	2	-19.636	-14.637	-4.999	0.437	-11.435	5.591	0.001	-6.064	2_taggraph	FGFIVRPEANKIEIK
6:: [tr|A0A069D701|A0A069D701_9BACE 50S ribosomal protein L23 OS=Bacteroides graminisolvens DSM 19988 = JCM 15093 OX=1121097 GN=rplW PE=3 SV=1 ||| tr|A0A1C5X5F1|A0A1C5X5F1_9BACE 50S ribosomal protein L23 OS=uncultured Bacteroides sp. OX=162156 GN=rplW PE=3 SV=1 ||| tr|A0A1Q6G7Z4|A0A1Q6G7Z4_9BACE 50S ribosomal protein L23 OS=Bacteroides plebeius OX=310297 GN=rplW PE=3 SV=1 ||| tr|B5CTR0|B5CTR0_BAC…	_0317p_my_21808/4	1	1	3	-19.636	-20.066	0.429	0.492	0.873	2.62	0.697	0.54	2_taggraph	FGFIVRPEANKIEIK
6:: [tr|A0A069D701|A0A069D701_9BACE 50S ribosomal protein L23 OS=Bacteroides graminisolvens DSM 19988 = JCM 15093 OX=1121097 GN=rplW PE=3 SV=1 ||| tr|A0A1C5X5F1|A0A1C5X5F1_9BACE 50S ribosomal protein L23 OS=uncultured Bacteroides sp. OX=162156 GN=rplW PE=3 SV=1 ||| tr|A0A1Q6G7Z4|A0A1Q6G7Z4_9BACE 50S ribosomal protein L23 OS=Bacteroides plebeius OX=310297 GN=rplW PE=3 SV=1 ||| tr|B5CTR0|B5CTR0_BAC…	_0317p_my_21808/4	2	2	3	-14.637	-20.066	5.428	0.609	8.918	4.806	0.001	5.663	2_taggraph	FGFIVRPEANKIEIK
76:: [sp|A6LEI5|RS3_PARD8 30S ribosomal protein S3 OS=Parabacteroides distasonis (strain ATCC 8503 / DSM 20701 / CIP 104284 / JCM 5825 / NCTC 11152) OX=435591 GN=rpsC PE=3 SV=1 ||| tr|A0A069RYG7|A0A069RYG7_9BACT 30S ribosomal protein S3 OS=Parabacteroides distasonis str. 3776 Po2 i OX=1339341 GN=rpsC PE=3 SV=1 ||| tr|A0A073IFF0|A0A073IFF0_9PORP 30S ribosomal protein S3 OS=Porphyromonas sp. 31_2 O…	_0317p_s_26508/3	0	1	2	-17.143	-20.25	3.107	0.909	3.419	7.601	0.024	1.813	2_taggraph	EVQINIFEVK
76:: [sp|A6LEI5|RS3_PARD8 30S ribosomal protein S3 OS=Parabacteroides distasonis (strain ATCC 8503 / DSM 20701 / CIP 104284 / JCM 5825 / NCTC 11152) OX=435591 GN=rpsC PE=3 SV=1 ||| tr|A0A069RYG7|A0A069RYG7_9BACT 30S ribosomal protein S3 OS=Parabacteroides distasonis str. 3776 Po2 i OX=1339341 GN=rpsC PE=3 SV=1 ||| tr|A0A073IFF0|A0A073IFF0_9PORP 30S ribosomal protein S3 OS=Porphyromonas sp. 31_2 O…	_0317p_s_26508/3	1	1	3	-17.143	-14.046	-3.097	0.957	-3.235	8.633	0.026	-2.002	2_taggraph	EVQINIFEVK
76:: [sp|A6LEI5|RS3_PARD8 30S ribosomal protein S3 OS=Parabacteroides distasonis (strain ATCC 8503 / DSM 20701 / CIP 104284 / JCM 5825 / NCTC 11152) OX=435591 GN=rpsC PE=3 SV=1 ||| tr|A0A069RYG7|A0A069RYG7_9BACT 30S ribosomal protein S3 OS=Parabacteroides distasonis str. 3776 Po2 i OX=1339341 GN=rpsC PE=3 SV=1 ||| tr|A0A073IFF0|A0A073IFF0_9PORP 30S ribosomal protein S3 OS=Porphyromonas sp. 31_2 O…	_0317p_s_26508/3	2	2	3	-20.25	-14.046	-6.204	0.4	-15.521	3.141	0.001	-9.857	2_taggraph	EVQINIFEVK
8:: [tr|A0A0X8V9W6|A0A0X8V9W6_CLOPR 50S ribosomal protein L2 OS=Anaerotignum propionicum DSM 1682 OX=991789 GN=rplB PE=3 SV=1 ||| tr|A0A136WCQ2|A0A136WCQ2_9FIRM 50S ribosomal protein L2 OS=Anaerotignum neopropionicum OX=36847 GN=rplB PE=3 SV=1 ||| tr|A0A1M6TQR2|A0A1M6TQR2_9FIRM 50S ribosomal protein L2 OS=Anaerotignum lactatifermentans DSM 14214 OX=1121323 GN=rplB PE=3 SV=1 ||| tr|A0A1Y3U7U8|A0A1…	_0317p_v_18975/2	0	1	2	-19.636	-20.25	0.614	0.257	2.391	9.872	0.089	1.268	2_taggraph	HMTVSAFDEITK
8:: [tr|A0A0X8V9W6|A0A0X8V9W6_CLOPR 50S ribosomal protein L2 OS=Anaerotignum propionicum DSM 1682 OX=991789 GN=rplB PE=3 SV=1 ||| tr|A0A136WCQ2|A0A136WCQ2_9FIRM 50S ribosomal protein L2 OS=Anaerotignum neopropionicum OX=36847 GN=rplB PE=3 SV=1 ||| tr|A0A1M6TQR2|A0A1M6TQR2_9FIRM 50S ribosomal protein L2 OS=Anaerotignum lactatifermentans DSM 14214 OX=1121323 GN=rplB PE=3 SV=1 ||| tr|A0A1Y3U7U8|A0A1…	_0317p_v_18975/2	1	1	3	-19.636	-13.788	-5.848	0.274	-21.315	5.102	0.001	-13.194	2_taggraph	HMTVSAFDEITK
8:: [tr|A0A0X8V9W6|A0A0X8V9W6_CLOPR 50S ribosomal protein L2 OS=Anaerotignum propionicum DSM 1682 OX=991789 GN=rplB PE=3 SV=1 ||| tr|A0A136WCQ2|A0A136WCQ2_9FIRM 50S ribosomal protein L2 OS=Anaerotignum neopropionicum OX=36847 GN=rplB PE=3 SV=1 ||| tr|A0A1M6TQR2|A0A1M6TQR2_9FIRM 50S ribosomal protein L2 OS=Anaerotignum lactatifermentans DSM 14214 OX=1121323 GN=rplB PE=3 SV=1 ||| tr|A0A1Y3U7U8|A0A1…	_0317p_v_18975/2	2	2	3	-20.25	-13.788	-6.462	0.281	-23.029	4.874	0.001	-14.624	2_taggraph	HMTVSAFDEITK
	_0309a_e_16789/2	0	1	2	-12.831	-10.982	-1.849	0.31	-5.964	10.561	0.001	-3.163	3_denovo	AVLLKPLVTEK
	_0309a_e_16789/2	1	1	3	-12.831	-13.025	0.194	0.673	0.289	2.78	0.9	0.179	3_denovo	AVLLKPLVTEK
	_0309a_e_16789/2	2	2	3	-10.982	-13.025	2.043	0.639	3.2	2.271	0.132	2.032	3_denovo	AVLLKPLVTEK
	_0309a_e_18255/2	0	1	2	-12.236	-20.25	8.014	0.441	18.162	9.574	0.001	9.632	3_denovo	QELAFPGSAQAVEK
	_0309a_e_18255/2	1	1	3	-12.236	-17.797	5.561	2.114	2.63	2.15	0.197	1.628	3_denovo	QELAFPGSAQAVEK
	_0309a_e_18255/2	2	2	3	-20.25	-17.797	-2.453	2.084	-1.177	2.032	0.575	-0.747	3_denovo	QELAFPGSAQAVEK
	_0309a_e_22229/2	0	1	2	-13.025	-19.394	6.369	0.89	7.153	5.266	0.002	3.793	3_denovo	SLLDTSNFNNQLDQNPR
	_0309a_e_22229/2	1	1	3	-13.025	-20.066	7.041	0.563	12.503	4.227	0.001	7.739	3_denovo	SLLDTSNFNNQLDQNPR
	_0309a_e_22229/2	2	2	3	-19.394	-20.066	0.672	0.947	0.709	5.749	0.755	0.45	3_denovo	SLLDTSNFNNQLDQNPR
	_0309a_e_23470/3	0	1	2	-14.66	-20.25	5.59	0.715	7.818	7.981	0.001	4.146	3_denovo	LDEKYLWLR
	_0309a_e_23470/3	1	1	3	-14.66	-18.493	3.833	1.56	2.457	3.041	0.172	1.521	3_denovo	LDEKYLWLR
	_0309a_e_23470/3	2	2	3	-20.25	-18.493	-1.757	1.411	-1.245	2.071	0.543	-0.791	3_denovo	LDEKYLWLR
	_0309a_j_09472/3	0	1	2	-19.636	-14.628	-5.009	1.335	-3.751	4.143	0.04	-1.989	3_denovo	DDASLSEGDRLK
	_0309a_j_09472/3	1	1	3	-19.636	-13.209	-6.427	0.209	-30.802	8.808	0.001	-19.065	3_denovo	DDASLSEGDRLK
	_0309a_j_09472/3	2	2	3	-14.628	-13.209	-1.418	1.328	-1.068	4.056	0.581	-0.678	3_denovo	DDASLSEGDRLK
	_0309a_j_09890/3	0	1	2	-9.641	-12.107	2.466	0.358	6.888	6.732	0.001	3.653	3_denovo	LTSSEDEPFNLRK
	_0309a_j_09890/3	1	1	3	-9.641	-13.115	3.474	0.23	15.135	7.823	0.001	9.368	3_denovo	LTSSEDEPFNLRK
	_0309a_j_09890/3	2	2	3	-12.107	-13.115	1.008	0.34	2.96	5.387	0.064	1.88	3_denovo	LTSSEDEPFNLRK
	_0309a_j_14337/2	0	1	2	-14.652	-9.668	-4.984	1.593	-3.128	7.316	0.037	-1.659	3_denovo	LDFLMR
	_0309a_j_14337/2	1	1	3	-14.652	-20.066	5.414	1.641	3.299	8.036	0.026	2.042	3_denovo	LDFLMR
	_0309a_j_14337/2	2	2	3	-9.668	-20.066	10.398	0.517	20.119	3.107	0.001	12.776	3_denovo	LDFLMR
	_0309a_j_26223/2	0	1	2	-14.924	-20.25	5.326	0.378	14.074	10.338	0.001	7.464	3_denovo	LSLLDTSNFNNQLDQTPR
	_0309a_j_26223/2	1	1	3	-14.924	-18.405	3.481	1.52	2.291	2.201	0.243	1.418	3_denovo	LSLLDTSNFNNQLDQTPR
	_0309a_j_26223/2	2	2	3	-20.25	-18.405	-1.845	1.495	-1.234	2.063	0.549	-0.784	3_denovo	LSLLDTSNFNNQLDQTPR
	_0309a_ms_22987/2	0	1	2	-14.546	-20.25	5.703	0.443	12.879	9.557	0.001	6.83	3_denovo	DTNSLENQLDQMPR
	_0309a_ms_22987/2	1	1	3	-14.546	-18.432	3.886	1.512	2.57	2.312	0.194	1.591	3_denovo	DTNSLENQLDQMPR
	_0309a_ms_22987/2	2	2	3	-20.25	-18.432	-1.818	1.469	-1.237	2.065	0.547	-0.786	3_denovo	DTNSLENQLDQMPR
	_0309a_ms_24264/2	0	1	2	-14.134	-19.523	5.389	0.969	5.559	6.436	0.003	2.948	3_denovo	NSDSFQTLFENQNGR
	_0309a_ms_24264/2	1	1	3	-14.134	-18.468	4.335	1.497	2.895	2.444	0.148	1.792	3_denovo	NSDSFQTLFENQNGR
	_0309a_ms_24264/2	2	2	3	-19.523	-18.468	-1.054	1.657	-0.636	3.462	0.802	-0.404	3_denovo	NSDSFQTLFENQNGR
	_0309a_n_21783/3	0	1	2	-14.237	-20.25	6.013	0.285	21.125	10.808	0.001	11.203	3_denovo	RNSDPACNR
	_0309a_n_21783/3	1	1	3	-14.237	-18.263	4.026	1.635	2.463	2.071	0.226	1.524	3_denovo	RNSDPACNR
	_0309a_n_21783/3	2	2	3	-20.25	-18.263	-1.987	1.631	-1.218	2.053	0.556	-0.773	3_denovo	RNSDPACNR
	_0309a_n_26649/3	0	1	2	-14.557	-20.25	5.693	0.366	15.537	10.495	0.001	8.24	3_denovo	NEGALDLLLPHFNSK
	_0309a_n_26649/3	1	1	3	-14.557	-18.417	3.86	1.505	2.564	2.187	0.203	1.587	3_denovo	NEGALDLLLPHFNSK
	_0309a_n_26649/3	2	2	3	-20.25	-18.417	-1.833	1.484	-1.235	2.064	0.548	-0.784	3_denovo	NEGALDLLLPHFNSK
	_0309a_s_17745/2	0	1	2	-8.423	-9.805	1.381	0.278	4.965	8.154	0.003	2.633	3_denovo	LFELTPEKNPQLR
	_0309a_s_17745/2	1	1	3	-8.423	-11.158	2.734	0.273	10.02	4.543	0.001	6.202	3_denovo	LFELTPEKNPQLR
	_0309a_s_17745/2	2	2	3	-9.805	-11.158	1.353	0.312	4.337	5.437	0.014	2.754	3_denovo	LFELTPEKNPQLR
	_0309a_s_24233/2	0	1	2	-13.134	-14.057	0.924	0.153	6.043	9.024	0.001	3.205	3_denovo	VDCGLCGNFNGNPDDDLALK
	_0309a_s_24233/2	1	1	3	-13.134	-18.378	5.244	1.517	3.458	2.017	0.131	2.14	3_denovo	VDCGLCGNFNGNPDDDLALK
	_0309a_s_24233/2	2	2	3	-14.057	-18.378	4.32	1.518	2.846	2.024	0.182	1.807	3_denovo	VDCGLCGNFNGNPDDDLALK
	_0309a_s_28524/2	0	1	2	-13.902	-20.25	6.348	0.331	19.19	10.896	0.001	10.177	3_denovo	FLDDDLTDDLMCVK
	_0309a_s_28524/2	1	1	3	-13.902	-18.228	4.326	1.678	2.579	2.11	0.207	1.596	3_denovo	FLDDDLTDDLMCVK
	_0309a_s_28524/2	2	2	3	-20.25	-18.228	-2.022	1.666	-1.214	2.051	0.558	-0.771	3_denovo	FLDDDLTDDLMCVK
	_0317p_e_11522/2	0	1	2	-19.636	-14.264	-5.372	0.385	-13.953	6.166	0.001	-7.399
	_0317p_e_11522/2	1	1	3	-19.636	-16.977	-2.659	1.792	-1.484	2.039	0.451	-0.919
	_0317p_e_11522/2	2	2	3	-14.264	-16.977	2.713	1.815	1.495	2.149	0.442	0.949
	_0317p_e_11685/2	0	1	2	-19.636	-20.25	0.614	0.257	2.391	9.872	0.089	1.268	3_denovo	AAQCNSMEFDGK
	_0317p_e_11685/2	1	1	3	-19.636	-13.802	-5.835	0.722	-8.084	2.26	0.019	-5.004	3_denovo	AAQCNSMEFDGK
	_0317p_e_11685/2	2	2	3	-20.25	-13.802	-6.448	0.724	-8.905	2.287	0.015	-5.655	3_denovo	AAQCNSMEFDGK
	_0317p_e_11962/2	0	1	2	-19.636	-20.25	0.614	0.257	2.391	9.872	0.089	1.268	3_denovo	KMYVCTSCLK
	_0317p_e_11962/2	1	1	3	-19.636	-14.713	-4.923	0.457	-10.78	2.741	0.005	-6.672	3_denovo	KMYVCTSCLK
	_0317p_e_11962/2	2	2	3	-20.25	-14.713	-5.537	0.46	-12.024	2.804	0.003	-7.636	3_denovo	KMYVCTSCLK
	_0317p_e_12043/2	0	1	2	-16.946	-20.25	3.304	0.991	3.334	7.504	0.027	1.768	3_denovo	DLYVVNCCR
	_0317p_e_12043/2	1	1	3	-16.946	-13.494	-3.452	1.014	-3.404	8.039	0.022	-2.107	3_denovo	DLYVVNCCR
	_0317p_e_12043/2	2	2	3	-20.25	-13.494	-6.756	0.34	-19.894	3.742	0.001	-12.634	3_denovo	DLYVVNCCR
	_0317p_e_13122/2	0	1	2	-19.636	-14.573	-5.064	0.394	-12.864	6.051	0.001	-6.822	3_denovo	ESYFVDAQPQQKEEGSK
	_0317p_e_13122/2	1	1	3	-19.636	-14.025	-5.612	0.445	-12.598	2.788	0.003	-7.798	3_denovo	ESYFVDAQPQQKEEGSK
	_0317p_e_13122/2	2	2	3	-14.573	-14.025	-0.548	0.539	-1.016	4.754	0.601	-0.645	3_denovo	ESYFVDAQPQQKEEGSK
	_0317p_e_13744/3	0	1	2	-18.041	-20.25	2.209	1.181	1.871	7.353	0.213	0.992
	_0317p_e_13744/3	1	1	3	-18.041	-11.006	-7.034	1.269	-5.545	8.774	0.001	-3.432
	_0317p_e_13744/3	2	2	3	-20.25	-11.006	-9.244	0.534	-17.318	2.568	0.002	-10.997
	_0317p_e_14534/2	0	1	2	-18.797	-20.25	1.453	0.812	1.789	7.756	0.235	0.949
	_0317p_e_14534/2	1	1	3	-18.797	-11.461	-7.336	1.172	-6.258	5.615	0.002	-3.873
	_0317p_e_14534/2	2	2	3	-20.25	-11.461	-8.789	0.885	-9.929	2.187	0.014	-6.305
	_0317p_e_16901/2	0	1	2	-17.641	-20.25	2.609	0.991	2.633	7.504	0.073	1.396	3_denovo	SQVGEMYGTLK
	_0317p_e_16901/2	1	1	3	-17.641	-12.861	-4.78	1.035	-4.62	8.435	0.004	-2.86	3_denovo	SQVGEMYGTLK
	_0317p_e_16901/2	2	2	3	-20.25	-12.861	-7.389	0.397	-18.63	3.163	0.001	-11.831	3_denovo	SQVGEMYGTLK
	_0317p_e_17725/2	0	1	2	-19.636	-14.913	-4.723	0.359	-13.158	6.58	0.001	-6.978	3_denovo	SMSSTLTLTKDEYER
	_0317p_e_17725/2	1	1	3	-19.636	-16.873	-2.763	1.275	-2.167	2.079	0.274	-1.342	3_denovo	SMSSTLTLTKDEYER
	_0317p_e_17725/2	2	2	3	-14.913	-16.873	1.96	1.301	1.507	2.248	0.433	0.957	3_denovo	SMSSTLTLTKDEYER
	_0317p_e_23996/2	0	1	2	-19.636	-20.25	0.614	0.257	2.391	9.872	0.089	1.268	3_denovo	TCDSLCPLTADVVEQK
	_0317p_e_23996/2	1	1	3	-19.636	-14.845	-4.791	0.789	-6.071	2.215	0.038	-3.758	3_denovo	TCDSLCPLTADVVEQK
	_0317p_e_23996/2	2	2	3	-20.25	-14.845	-5.405	0.791	-6.829	2.237	0.029	-4.337	3_denovo	TCDSLCPLTADVVEQK
	_0317p_e_24186/4	0	1	2	-19.636	-20.25	0.614	0.257	2.391	9.872	0.089	1.268
	_0317p_e_24186/4	1	1	3	-19.636	-15.115	-4.521	0.805	-5.619	2.206	0.045	-3.478
	_0317p_e_24186/4	2	2	3	-20.25	-15.115	-5.135	0.807	-6.364	2.228	0.034	-4.042
	_0317p_e_24811/3	0	1	2	-19.636	-13.794	-5.842	0.259	-22.527	9.746	0.001	-11.946	3_denovo	FEELNKVLFGR
	_0317p_e_24811/3	1	1	3	-19.636	-14.473	-5.163	0.348	-14.821	3.503	0.001	-9.174	3_denovo	FEELNKVLFGR
	_0317p_e_24811/3	2	2	3	-13.794	-14.473	0.679	0.355	1.911	3.629	0.259	1.213	3_denovo	FEELNKVLFGR
	_0317p_e_26063/3	0	1	2	-19.636	-14.539	-5.097	0.188	-27.137	8.692	0.001	-14.391	3_denovo	YAFAPDCFHFNAK
	_0317p_e_26063/3	1	1	3	-19.636	-16.007	-3.63	1.6	-2.269	2.05	0.258	-1.404	3_denovo	YAFAPDCFHFNAK
	_0317p_e_26063/3	2	2	3	-14.539	-16.007	1.467	1.591	0.922	2.006	0.689	0.586	3_denovo	YAFAPDCFHFNAK
	_0317p_e_27854/2	0	1	2	-15.251	-20.25	4.998	0.46	10.874	9.384	0.001	5.767	3_denovo	DMNEGALFLPHFNSK
	_0317p_e_27854/2	1	1	3	-15.251	-18.037	2.785	1.889	1.475	2.212	0.446	0.913	3_denovo	DMNEGALFLPHFNSK
	_0317p_e_27854/2	2	2	3	-20.25	-18.037	-2.213	1.851	-1.196	2.041	0.567	-0.76	3_denovo	DMNEGALFLPHFNSK
	_0317p_e_28162/3	0	1	2	-19.636	-20.25	0.614	0.257	2.391	9.872	0.089	1.268
	_0317p_e_28162/3	1	1	3	-19.636	-13.943	-5.694	1.051	-5.416	2.117	0.052	-3.352
	_0317p_e_28162/3	2	2	3	-20.25	-13.943	-6.307	1.053	-5.99	2.13	0.042	-3.804
	_0317p_e_28224/2	0	1	2	-18.841	-20.25	1.409	0.941	1.497	7.559	0.345	0.794	3_denovo	WALEELLK
	_0317p_e_28224/2	1	1	3	-18.841	-13.061	-5.779	1.045	-5.532	9.0	0.001	-3.424	3_denovo	WALEELLK
	_0317p_e_28224/2	2	2	3	-20.25	-13.061	-7.189	0.524	-13.716	2.592	0.003	-8.71	3_denovo	WALEELLK
	_0317p_e_30168/2	0	1	2	-19.636	-20.25	0.614	0.257	2.391	9.872	0.089	1.268	3_denovo	RANVPYLVVFMNK
	_0317p_e_30168/2	1	1	3	-19.636	-12.811	-6.825	1.365	-4.999	2.068	0.064	-3.094	3_denovo	RANVPYLVVFMNK
	_0317p_e_30168/2	2	2	3	-20.25	-12.811	-7.439	1.367	-5.443	2.076	0.054	-3.456	3_denovo	RANVPYLVVFMNK
	_0317p_e_31253/2	0	1	2	-13.737	-19.747	6.01	0.67	8.975	5.043	0.001	4.759	3_denovo	SLDFPALSWLR
	_0317p_e_31253/2	1	1	3	-13.737	-17.884	4.147	2.003	2.07	2.052	0.295	1.281	3_denovo	SLDFPALSWLR
	_0317p_e_31253/2	2	2	3	-19.747	-17.884	-1.863	2.088	-0.892	2.409	0.692	-0.567	3_denovo	SLDFPALSWLR
	_0317p_j_10643/3	0	1	2	-19.636	-11.526	-8.111	0.926	-8.763	4.305	0.002	-4.647	3_denovo	VLFRGEEGQQQGEER
	_0317p_j_10643/3	1	1	3	-19.636	-10.726	-8.91	0.601	-14.831	2.39	0.004	-9.18	3_denovo	VLFRGEEGQQQGEER
	_0317p_j_10643/3	2	2	3	-11.526	-10.726	-0.8	1.075	-0.744	5.939	0.736	-0.472	3_denovo	VLFRGEEGQQQGEER
	_0317p_j_12888/4	0	1	2	-19.636	-14.12	-5.517	0.453	-12.168	5.459	0.001	-6.453
	_0317p_j_12888/4	1	1	3	-19.636	-18.509	-1.127	1.395	-0.808	2.066	0.738	-0.5
	_0317p_j_12888/4	2	2	3	-14.12	-18.509	4.39	1.445	3.037	2.371	0.139	1.929
	_0317p_j_14824/2	0	1	2	-19.636	-11.576	-8.06	0.439	-18.351	5.573	0.001	-9.732	3_denovo	DDMMNSFTVR
	_0317p_j_14824/2	1	1	3	-19.636	-20.066	0.429	0.492	0.873	2.62	0.697	0.54	3_denovo	DDMMNSFTVR
	_0317p_j_14824/2	2	2	3	-11.576	-20.066	8.49	0.61	13.914	4.828	0.001	8.836	3_denovo	DDMMNSFTVR
	_0317p_j_18042/2	0	1	2	-19.636	-14.633	-5.003	0.347	-14.402	6.802	0.001	-7.637
	_0317p_j_18042/2	1	1	3	-19.636	-20.066	0.429	0.492	0.873	2.62	0.697	0.54
	_0317p_j_18042/2	2	2	3	-14.633	-20.066	5.432	0.548	9.917	3.725	0.002	6.298
	_0317p_j_18066/4	0	1	2	-19.636	-15.326	-4.31	0.399	-10.812	5.988	0.001	-5.734	3_denovo	ECGLLWPEHGMKTDWR
	_0317p_j_18066/4	1	1	3	-19.636	-20.066	0.429	0.492	0.873	2.62	0.697	0.54	3_denovo	ECGLLWPEHGMKTDWR
	_0317p_j_18066/4	2	2	3	-15.326	-20.066	4.74	0.582	8.149	4.361	0.002	5.175	3_denovo	ECGLLWPEHGMKTDWR
	_0317p_j_18985/2	0	1	2	-19.636	-14.932	-4.704	1.501	-3.135	4.113	0.071	-1.662	3_denovo	LQSGDALGVVPSMYK
	_0317p_j_18985/2	1	1	3	-19.636	-13.982	-5.655	0.379	-14.935	3.196	0.001	-9.244	3_denovo	LQSGDALGVVPSMYK
	_0317p_j_18985/2	2	2	3	-14.932	-13.982	-0.95	1.528	-0.622	4.392	0.805	-0.395	3_denovo	LQSGDALGVVPSMYK
	_0317p_j_19863/3	0	1	2	-19.636	-15.368	-4.268	1.14	-3.745	4.198	0.039	-1.986	3_denovo	DSFRDQAVALMR
	_0317p_j_19863/3	1	1	3	-19.636	-14.272	-5.365	0.182	-29.481	7.785	0.001	-18.248	3_denovo	DSFRDQAVALMR
	_0317p_j_19863/3	2	2	3	-15.368	-14.272	-1.097	1.127	-0.973	4.012	0.629	-0.618	3_denovo	DSFRDQAVALMR
	_0317p_j_21634/2	0	1	2	-19.636	-13.416	-6.221	0.51	-12.193	5.109	0.001	-6.466	3_denovo	LGEENFCSLEAR
	_0317p_j_21634/2	1	1	3	-19.636	-13.734	-5.903	0.226	-26.108	7.743	0.001	-16.16	3_denovo	LGEENFCSLEAR
	_0317p_j_21634/2	2	2	3	-13.416	-13.734	0.318	0.499	0.637	4.655	0.797	0.405	3_denovo	LGEENFCSLEAR
	_0317p_j_22089/2	0	1	2	-19.179	-13.757	-5.422	0.688	-7.878	10.968	0.001	-4.178	3_denovo	GPGLHLPSYTVMPR
	_0317p_j_22089/2	1	1	3	-19.179	-18.334	-0.845	1.642	-0.515	2.499	0.866	-0.318	3_denovo	GPGLHLPSYTVMPR
	_0317p_j_22089/2	2	2	3	-13.757	-18.334	4.577	1.61	2.843	2.311	0.162	1.805	3_denovo	GPGLHLPSYTVMPR
	_0317p_j_22749/4	0	1	2	-19.636	-13.229	-6.408	0.48	-13.345	5.276	0.001	-7.077
	_0317p_j_22749/4	1	1	3	-19.636	-17.224	-2.413	2.65	-0.91	2.018	0.694	-0.564
	_0317p_j_22749/4	2	2	3	-13.229	-17.224	3.995	2.682	1.49	2.115	0.446	0.946
	_0317p_j_22763/5	0	1	2	-19.636	-13.992	-5.644	0.616	-9.168	4.728	0.001	-4.862
	_0317p_j_22763/5	1	1	3	-19.636	-18.115	-1.521	1.777	-0.856	2.04	0.718	-0.53
	_0317p_j_22763/5	2	2	3	-13.992	-18.115	4.123	1.864	2.212	2.455	0.241	1.405
	_0317p_j_22844/3	0	1	2	-19.284	-14.141	-5.142	0.468	-10.988	10.377	0.001	-5.827	3_denovo	KPGYMQNFLVLHQLR
	_0317p_j_22844/3	1	1	3	-19.284	-16.358	-2.926	1.471	-1.99	2.34	0.293	-1.231	3_denovo	KPGYMQNFLVLHQLR
	_0317p_j_22844/3	2	2	3	-14.141	-16.358	2.217	1.432	1.548	2.109	0.427	0.983	3_denovo	KPGYMQNFLVLHQLR
	_0317p_j_23171/2	0	1	2	-19.636	-15.275	-4.361	0.285	-15.281	8.611	0.001	-8.104	3_denovo	NSWDPPNPHLGLNVNSLR
	_0317p_j_23171/2	1	1	3	-19.636	-18.622	-1.014	1.288	-0.788	2.077	0.747	-0.487	3_denovo	NSWDPPNPHLGLNVNSLR
	_0317p_j_23171/2	2	2	3	-15.275	-18.622	3.347	1.295	2.584	2.124	0.205	1.641	3_denovo	NSWDPPNPHLGLNVNSLR
	_0317p_j_25238/3	0	1	2	-19.636	-15.516	-4.121	0.303	-13.613	7.98	0.001	-7.219
	_0317p_j_25238/3	1	1	3	-19.636	-16.809	-2.827	1.198	-2.361	2.09	0.24	-1.461
	_0317p_j_25238/3	2	2	3	-15.516	-16.809	1.294	1.21	1.069	2.174	0.618	0.679
	_0317p_j_25249/4	0	1	2	-19.001	-13.604	-5.397	0.695	-7.77	10.611	0.001	-4.12	3_denovo	LSGDLEVTSYLPGEGHNLQEHSVVLLR
	_0317p_j_25249/4	1	1	3	-19.001	-17.769	-1.231	2.188	-0.563	2.325	0.845	-0.348	3_denovo	LSGDLEVTSYLPGEGHNLQEHSVVLLR
	_0317p_j_25249/4	2	2	3	-13.604	-17.769	4.165	2.137	1.949	2.119	0.316	1.238	3_denovo	LSGDLEVTSYLPGEGHNLQEHSVVLLR
	_0317p_j_26358/4	0	1	2	-19.636	-14.196	-5.44	0.289	-18.847	8.484	0.001	-9.995	3_denovo	VYSAYLPDATTTMDYETWRKPWR
	_0317p_j_26358/4	1	1	3	-19.636	-18.235	-1.401	1.661	-0.844	2.046	0.723	-0.522	3_denovo	VYSAYLPDATTTMDYETWRKPWR
	_0317p_j_26358/4	2	2	3	-14.196	-18.235	4.039	1.667	2.423	2.077	0.231	1.539	3_denovo	VYSAYLPDATTTMDYETWRKPWR
	_0317p_j_28924/4	0	1	2	-19.636	-15.413	-4.223	0.336	-12.584	7.059	0.001	-6.674
	_0317p_j_28924/4	1	1	3	-19.636	-20.066	0.429	0.492	0.873	2.62	0.697	0.54
	_0317p_j_28924/4	2	2	3	-15.413	-20.066	4.653	0.54	8.61	3.579	0.003	5.468
	_0317p_ms_11858/2	0	1	2	-19.636	-12.974	-6.662	0.219	-30.372	10.993	0.001	-16.107	3_denovo	CCTEMSELR
	_0317p_ms_11858/2	1	1	3	-19.636	-17.445	-2.192	2.432	-0.901	2.021	0.698	-0.558	3_denovo	CCTEMSELR
	_0317p_ms_11858/2	2	2	3	-12.974	-17.445	4.471	2.43	1.84	2.012	0.349	1.169	3_denovo	CCTEMSELR
	_0317p_ms_15224/3	0	1	2	-11.142	-13.136	1.993	0.207	9.642	7.598	0.001	5.113	3_denovo	VLRPFDEVSR
	_0317p_ms_15224/3	1	1	3	-11.142	-17.582	6.44	2.296	2.804	2.031	0.186	1.736	3_denovo	VLRPFDEVSR
	_0317p_ms_15224/3	2	2	3	-13.136	-17.582	4.446	2.288	1.943	2.001	0.325	1.234	3_denovo	VLRPFDEVSR
	_0317p_ms_23217/3	0	1	2	-19.636	-11.429	-8.207	0.805	-10.201	4.409	0.001	-5.41	3_denovo	LQESVLVELSKEQLR
	_0317p_ms_23217/3	1	1	3	-19.636	-12.109	-7.527	0.546	-13.788	2.485	0.004	-8.534	3_denovo	LQESVLVELSKEQLR
	_0317p_ms_23217/3	2	2	3	-11.429	-12.109	0.68	0.94	0.724	5.974	0.747	0.46	3_denovo	LQESVLVELSKEQLR
	_0317p_ms_23647/2	0	1	2	-19.636	-14.339	-5.297	0.22	-24.073	10.997	0.001	-12.766	3_denovo	VLLGEEEEQRQQEGVLVELSK
	_0317p_ms_23647/2	1	1	3	-19.636	-18.142	-1.495	1.748	-0.855	2.041	0.718	-0.529	3_denovo	VLLGEEEEQRQQEGVLVELSK
	_0317p_ms_23647/2	2	2	3	-14.339	-18.142	3.802	1.744	2.181	2.023	0.275	1.385	3_denovo	VLLGEEEEQRQQEGVLVELSK
	_0317p_ms_25098/3	0	1	2	-19.116	-13.767	-5.349	0.717	-7.456	9.527	0.001	-3.954	3_denovo	VLFGEEEEQRQQEGVLVELSK
	_0317p_ms_25098/3	1	1	3	-19.116	-16.817	-2.299	2.031	-1.132	2.476	0.579	-0.701	3_denovo	VLFGEEEEQRQQEGVLVELSK
	_0317p_ms_25098/3	2	2	3	-13.767	-16.817	3.05	1.946	1.567	2.098	0.421	0.995	3_denovo	VLFGEEEEQRQQEGVLVELSK
	_0317p_ms_27948/3	0	1	2	-19.636	-11.112	-8.525	0.691	-12.333	4.566	0.001	-6.54	3_denovo	QLDPFLFKFPNMGTLFK
	_0317p_ms_27948/3	1	1	3	-19.636	-12.887	-6.75	1.44	-4.687	2.061	0.073	-2.901	3_denovo	QLDPFLFKFPNMGTLFK
	_0317p_ms_27948/3	2	2	3	-11.112	-12.887	1.775	1.578	1.125	2.901	0.571	0.715	3_denovo	QLDPFLFKFPNMGTLFK
	_0317p_ms_34496/2	0	1	2	-19.636	-15.591	-4.045	1.096	-3.69	4.214	0.041	-1.957
	_0317p_ms_34496/2	1	1	3	-19.636	-14.66	-4.977	0.354	-14.053	3.436	0.001	-8.698
	_0317p_ms_34496/2	2	2	3	-15.591	-14.66	-0.931	1.125	-0.828	4.61	0.699	-0.526
	_0317p_my_11191/2	0	1	2	-19.636	-11.773	-7.863	0.347	-22.669	6.813	0.001	-12.021	3_denovo	FAYDRFMK
	_0317p_my_11191/2	1	1	3	-19.636	-14.105	-5.532	2.581	-2.143	2.019	0.283	-1.326	3_denovo	FAYDRFMK
	_0317p_my_11191/2	2	2	3	-11.773	-14.105	2.332	2.593	0.899	2.054	0.698	0.571	3_denovo	FAYDRFMK
	_0317p_my_11497/4	0	1	2	-19.636	-13.842	-5.794	0.495	-11.714	5.191	0.001	-6.212	3_denovo	TSPAKPGETTTLKDTTLR
	_0317p_my_11497/4	1	1	3	-19.636	-16.731	-2.905	1.232	-2.358	2.085	0.24	-1.459	3_denovo	TSPAKPGETTTLKDTTLR
	_0317p_my_11497/4	2	2	3	-13.842	-16.731	2.889	1.304	2.215	2.589	0.233	1.407	3_denovo	TSPAKPGETTTLKDTTLR
	_0317p_my_19832/2	0	1	2	-19.636	-12.447	-7.19	0.302	-23.804	8.002	0.001	-12.624	3_denovo	QPQLWLR
	_0317p_my_19832/2	1	1	3	-19.636	-20.066	0.429	0.492	0.873	2.62	0.697	0.54	3_denovo	QPQLWLR
	_0317p_my_19832/2	2	2	3	-12.447	-20.066	7.619	0.52	14.647	3.174	0.001	9.301	3_denovo	QPQLWLR
	_0317p_my_20275/2	0	1	2	-19.636	-16.304	-3.333	0.326	-10.221	7.293	0.001	-5.42	3_denovo	KYEYPDELQCVNLK
	_0317p_my_20275/2	1	1	3	-19.636	-20.066	0.429	0.492	0.873	2.62	0.697	0.54	3_denovo	KYEYPDELQCVNLK
	_0317p_my_20275/2	2	2	3	-16.304	-20.066	3.762	0.535	7.038	3.462	0.008	4.47	3_denovo	KYEYPDELQCVNLK
	_0317p_my_20305/2	0	1	2	-19.636	-13.542	-6.095	0.244	-24.946	10.418	0.001	-13.229	3_denovo	DSFRDQAVALMR
	_0317p_my_20305/2	1	1	3	-19.636	-17.954	-1.683	1.93	-0.872	2.034	0.711	-0.54	3_denovo	DSFRDQAVALMR
	_0317p_my_20305/2	2	2	3	-13.542	-17.954	4.412	1.93	2.286	2.031	0.256	1.452	3_denovo	DSFRDQAVALMR
	_0317p_my_21082/4	0	1	2	-19.636	-13.38	-6.256	0.434	-14.418	5.62	0.001	-7.646
	_0317p_my_21082/4	1	1	3	-19.636	-17.781	-1.855	2.102	-0.883	2.029	0.706	-0.546
	_0317p_my_21082/4	2	2	3	-13.38	-17.781	4.401	2.132	2.064	2.144	0.289	1.311
	_0317p_my_21403/2	0	1	2	-19.636	-14.819	-4.818	0.375	-12.851	6.314	0.001	-6.815	3_denovo	GPFLAGEKDRGVR
	_0317p_my_21403/2	1	1	3	-19.636	-20.066	0.429	0.492	0.873	2.62	0.697	0.54	3_denovo	GPFLAGEKDRGVR
	_0317p_my_21403/2	2	2	3	-14.819	-20.066	5.247	0.566	9.277	4.068	0.002	5.891	3_denovo	GPFLAGEKDRGVR
	_0317p_my_22410/3	0	1	2	-19.636	-11.76	-7.876	0.642	-12.261	4.663	0.001	-6.502	3_denovo	ARLEASYDTKFEELNK
	_0317p_my_22410/3	1	1	3	-19.636	-12.897	-6.74	0.225	-29.931	7.806	0.001	-18.526	3_denovo	ARLEASYDTKFEELNK
	_0317p_my_22410/3	2	2	3	-11.76	-12.897	1.136	0.633	1.795	4.397	0.273	1.14	3_denovo	ARLEASYDTKFEELNK
	_0317p_my_22581/3	0	1	2	-19.636	-12.908	-6.728	0.464	-14.496	5.381	0.001	-7.687	3_denovo	NPLHLPSYSPYPR
	_0317p_my_22581/3	1	1	3	-19.636	-18.109	-1.527	1.783	-0.857	2.04	0.717	-0.53	3_denovo	NPLHLPSYSPYPR
	_0317p_my_22581/3	2	2	3	-12.908	-18.109	5.201	1.825	2.85	2.237	0.166	1.81	3_denovo	NPLHLPSYSPYPR
	_0317p_my_24093/4	0	1	2	-19.275	-13.224	-6.051	0.587	-10.306	7.838	0.001	-5.466
	_0317p_my_24093/4	1	1	3	-19.275	-20.066	0.79	0.57	1.387	4.386	0.423	0.859
	_0317p_my_24093/4	2	2	3	-13.224	-20.066	6.842	0.664	10.299	5.489	0.001	6.541
	_0317p_my_25395/2	0	1	2	-19.636	-15.308	-4.329	0.33	-13.132	7.203	0.001	-6.964	3_denovo	VLFGEEEEQRQQEGVLVELSK
	_0317p_my_25395/2	1	1	3	-19.636	-18.462	-1.174	1.44	-0.816	2.061	0.735	-0.505	3_denovo	VLFGEEEEQRQQEGVLVELSK
	_0317p_my_25395/2	2	2	3	-15.308	-18.462	3.154	1.456	2.167	2.153	0.268	1.376	3_denovo	VLFGEEEEQRQQEGVLVELSK
	_0317p_my_26197/4	0	1	2	-19.636	-16.974	-2.663	0.331	-8.055	7.18	0.001	-4.272
	_0317p_my_26197/4	1	1	3	-19.636	-18.943	-0.693	0.991	-0.699	2.133	0.786	-0.433
	_0317p_my_26197/4	2	2	3	-16.974	-18.943	1.97	1.015	1.941	2.334	0.304	1.233
	_0317p_my_28197/5	0	1	2	-19.636	-13.427	-6.21	0.465	-13.343	5.372	0.001	-7.076
	_0317p_my_28197/5	1	1	3	-19.636	-13.975	-5.662	0.36	-15.744	3.376	0.001	-9.745
	_0317p_my_28197/5	2	2	3	-13.427	-13.975	0.548	0.532	1.029	5.996	0.586	0.653
	_0317p_n_06194/2	0	1	2	-18.244	-20.25	2.006	0.977	2.053	7.518	0.165	1.089	3_denovo	YEVTTLR
	_0317p_n_06194/2	1	1	3	-18.244	-13.817	-4.427	1.015	-4.361	8.354	0.005	-2.699	3_denovo	YEVTTLR
	_0317p_n_06194/2	2	2	3	-20.25	-13.817	-6.432	0.38	-16.922	3.297	0.001	-10.746	3_denovo	YEVTTLR
	_0317p_n_09813/2	0	1	2	-19.636	-14.336	-5.3	0.284	-18.64	8.652	0.001	-9.885	3_denovo	QEQLDLAQK
	_0317p_n_09813/2	1	1	3	-19.636	-15.762	-3.874	2.397	-1.617	2.022	0.41	-1.001	3_denovo	QEQLDLAQK
	_0317p_n_09813/2	2	2	3	-14.336	-15.762	1.426	2.4	0.594	2.035	0.834	0.377	3_denovo	QEQLDLAQK
	_0317p_n_10504/2	0	1	2	-19.636	-10.863	-8.773	0.263	-33.355	9.577	0.001	-17.689	3_denovo	RGFLVEEGQQQGEER
	_0317p_n_10504/2	1	1	3	-19.636	-11.331	-8.305	0.275	-30.244	5.093	0.001	-18.72	3_denovo	RGFLVEEGQQQGEER
	_0317p_n_10504/2	2	2	3	-10.863	-11.331	0.468	0.287	1.631	5.049	0.316	1.036	3_denovo	RGFLVEEGQQQGEER
	_0317p_n_14213/2	0	1	2	-19.636	-13.594	-6.042	0.506	-11.944	5.131	0.001	-6.334	3_denovo	DMCEMDGELQEGR
	_0317p_n_14213/2	1	1	3	-19.636	-17.381	-2.255	2.491	-0.905	2.02	0.696	-0.56	3_denovo	DMCEMDGELQEGR
	_0317p_n_14213/2	2	2	3	-13.594	-17.381	3.787	2.53	1.497	2.147	0.441	0.951	3_denovo	DMCEMDGELQEGR
	_0317p_n_16089/4	0	1	2	-19.636	-14.302	-5.334	0.393	-13.579	6.061	0.001	-7.201
	_0317p_n_16089/4	1	1	3	-19.636	-16.722	-2.915	1.96	-1.487	2.033	0.451	-0.92
	_0317p_n_16089/4	2	2	3	-14.302	-16.722	2.419	1.984	1.22	2.13	0.552	0.774
	_0317p_n_22359/3	0	1	2	-19.636	-15.494	-4.142	0.502	-8.251	5.151	0.001	-4.375	3_denovo	WMLLNDYVSNQTQGMLKK
	_0317p_n_22359/3	1	1	3	-19.636	-15.719	-3.917	0.578	-6.773	2.425	0.024	-4.192	3_denovo	WMLLNDYVSNQTQGMLKK
	_0317p_n_22359/3	2	2	3	-15.494	-15.719	0.225	0.724	0.31	4.721	0.9	0.197	3_denovo	WMLLNDYVSNQTQGMLKK
	_0317p_n_23642/3	0	1	2	-19.636	-15.417	-4.219	0.293	-14.415	8.332	0.001	-7.644	3_denovo	KNPLGLLVALDENKEAR
	_0317p_n_23642/3	1	1	3	-19.636	-16.363	-3.274	1.446	-2.264	2.061	0.258	-1.402	3_denovo	KNPLGLLVALDENKEAR
	_0317p_n_23642/3	2	2	3	-15.417	-16.363	0.945	1.454	0.65	2.106	0.808	0.413	3_denovo	KNPLGLLVALDENKEAR
	_0317p_n_24338/2	0	1	2	-19.636	-13.104	-6.533	0.445	-14.676	5.524	0.001	-7.783	3_denovo	SCAAAGTEMMMLSGWGNTK
	_0317p_n_24338/2	1	1	3	-19.636	-15.297	-4.339	2.13	-2.037	2.028	0.303	-1.261	3_denovo	SCAAAGTEMMMLSGWGNTK
	_0317p_n_24338/2	2	2	3	-13.104	-15.297	2.194	2.162	1.015	2.149	0.643	0.644	3_denovo	SCAAAGTEMMMLSGWGNTK
	_0317p_n_26236/4	0	1	2	-19.636	-16.233	-3.403	0.185	-18.382	8.309	0.001	-9.748	3_denovo	KVQPGLLLALDENKEAR
	_0317p_n_26236/4	1	1	3	-19.636	-17.199	-2.437	1.004	-2.427	2.129	0.226	-1.502	3_denovo	KVQPGLLLALDENKEAR
	_0317p_n_26236/4	2	2	3	-16.233	-17.199	0.966	0.99	0.976	2.013	0.665	0.62	3_denovo	KVQPGLLLALDENKEAR
	_0317p_n_28979/2	0	1	2	-19.24	-11.719	-7.521	0.712	-10.567	10.696	0.001	-5.604	3_denovo	NPFLFGSNRFETLFK
	_0317p_n_28979/2	1	1	3	-19.24	-13.13	-6.11	1.029	-5.937	3.574	0.012	-3.675	3_denovo	NPFLFGSNRFETLFK
	_0317p_n_28979/2	2	2	3	-11.719	-13.13	1.411	1.002	1.409	3.192	0.437	0.895	3_denovo	NPFLFGSNRFETLFK
	_0317p_n_30012/4	0	1	2	-19.636	-15.93	-3.706	0.27	-13.735	9.269	0.001	-7.284
	_0317p_n_30012/4	1	1	3	-19.636	-18.596	-1.041	1.316	-0.791	2.074	0.746	-0.489
	_0317p_n_30012/4	2	2	3	-15.93	-18.596	2.665	1.32	2.019	2.098	0.302	1.282
	_0317p_s_09238/2	0	1	2	-12.784	-11.977	-0.807	0.609	-1.326	6.932	0.427	-0.703	3_denovo	DRGWVVGLK
	_0317p_s_09238/2	1	1	3	-12.784	-10.805	-1.979	0.397	-4.99	7.997	0.003	-3.089	3_denovo	DRGWVVGLK
	_0317p_s_09238/2	2	2	3	-11.977	-10.805	-1.172	0.574	-2.042	5.402	0.19	-1.297	3_denovo	DRGWVVGLK
	_0317p_s_11420/3	0	1	2	-19.636	-20.25	0.614	0.257	2.391	9.872	0.089	1.268
	_0317p_s_11420/3	1	1	3	-19.636	-14.415	-5.222	0.71	-7.352	2.27	0.024	-4.551
	_0317p_s_11420/3	2	2	3	-20.25	-14.415	-5.835	0.713	-8.188	2.297	0.018	-5.2
	_0317p_s_11565/2	0	1	2	-19.636	-20.25	0.614	0.257	2.391	9.872	0.089	1.268
	_0317p_s_11565/2	1	1	3	-19.636	-11.205	-8.431	0.639	-13.19	2.34	0.006	-8.164
	_0317p_s_11565/2	2	2	3	-20.25	-11.205	-9.045	0.642	-14.09	2.374	0.005	-8.948
	_0317p_s_11773/2	0	1	2	-19.636	-13.998	-5.638	0.492	-11.45	5.203	0.001	-6.072	3_denovo	KVAEQELVDASER
	_0317p_s_11773/2	1	1	3	-19.636	-13.552	-6.085	0.373	-16.306	3.244	0.001	-10.093	3_denovo	KVAEQELVDASER
	_0317p_s_11773/2	2	2	3	-13.998	-13.552	-0.446	0.565	-0.79	5.999	0.712	-0.501	3_denovo	KVAEQELVDASER
	_0317p_s_13938/3	0	1	2	-19.636	-20.25	0.614	0.257	2.391	9.872	0.089	1.268
	_0317p_s_13938/3	1	1	3	-19.636	-14.933	-4.703	0.349	-13.46	3.491	0.001	-8.331
	_0317p_s_13938/3	2	2	3	-20.25	-14.933	-5.317	0.354	-15.005	3.557	0.001	-9.529
	_0317p_s_14617/2	0	1	2	-19.636	-12.591	-7.045	0.275	-25.606	9.036	0.001	-13.579	3_denovo	DCNSALDGFGR
	_0317p_s_14617/2	1	1	3	-19.636	-11.31	-8.326	0.51	-16.313	2.567	0.002	-10.097	3_denovo	DCNSALDGFGR
	_0317p_s_14617/2	2	2	3	-12.591	-11.31	-1.281	0.523	-2.449	2.799	0.184	-1.555	3_denovo	DCNSALDGFGR
	_0317p_s_14655/2	0	1	2	-19.636	-20.25	0.614	0.257	2.391	9.872	0.089	1.268	3_denovo	APDDAAGLALSEK
	_0317p_s_14655/2	1	1	3	-19.636	-11.536	-8.1	1.118	-7.247	2.103	0.03	-4.486	3_denovo	APDDAAGLALSEK
	_0317p_s_14655/2	2	2	3	-20.25	-11.536	-8.714	1.119	-7.785	2.115	0.025	-4.944	3_denovo	APDDAAGLALSEK
	_0317p_s_15024/3	0	1	2	-19.636	-20.25	0.614	0.257	2.391	9.872	0.089	1.268
	_0317p_s_15024/3	1	1	3	-19.636	-14.379	-5.257	0.226	-23.273	7.756	0.001	-14.406
	_0317p_s_15024/3	2	2	3	-20.25	-14.379	-5.871	0.233	-25.151	5.975	0.001	-15.972
	_0317p_s_15855/3	0	1	2	-19.636	-20.25	0.614	0.257	2.391	9.872	0.089	1.268
	_0317p_s_15855/3	1	1	3	-19.636	-15.072	-4.565	0.515	-8.858	2.555	0.011	-5.483
	_0317p_s_15855/3	2	2	3	-20.25	-15.072	-5.178	0.519	-9.983	2.607	0.007	-6.34
	_0317p_s_21796/2	0	1	2	-19.636	-12.105	-7.531	0.413	-18.23	5.823	0.001	-9.667	3_denovo	LNLEASYDTKFEELNK
	_0317p_s_21796/2	1	1	3	-19.636	-13.457	-6.18	0.351	-17.584	3.467	0.001	-10.884	3_denovo	LNLEASYDTKFEELNK
	_0317p_s_21796/2	2	2	3	-12.105	-13.457	1.352	0.481	2.807	5.888	0.07	1.783	3_denovo	LNLEASYDTKFEELNK
	_0317p_s_22709/2	0	1	2	-19.636	-12.149	-7.488	0.318	-23.578	7.523	0.001	-12.504	3_denovo	LQESVLVELSKEQLR
	_0317p_s_22709/2	1	1	3	-19.636	-13.267	-6.37	0.731	-8.716	2.253	0.017	-5.395	3_denovo	LQESVLVELSKEQLR
	_0317p_s_22709/2	2	2	3	-12.149	-13.267	1.118	0.757	1.477	2.568	0.43	0.938	3_denovo	LQESVLVELSKEQLR
	_0317p_s_23477/2	0	1	2	-19.636	-20.25	0.614	0.257	2.391	9.872	0.089	1.268	3_denovo	KALTTAEFLDALK
	_0317p_s_23477/2	1	1	3	-19.636	-13.58	-6.056	0.893	-6.783	2.165	0.032	-4.198	3_denovo	KALTTAEFLDALK
	_0317p_s_23477/2	2	2	3	-20.25	-13.58	-6.67	0.895	-7.454	2.183	0.025	-4.733	3_denovo	KALTTAEFLDALK
	_0317p_s_24976/3	0	1	2	-19.332	-14.549	-4.783	0.28	-17.091	8.399	0.001	-9.064
	_0317p_s_24976/3	1	1	3	-19.332	-17.445	-1.887	1.589	-1.188	2.117	0.567	-0.735
	_0317p_s_24976/3	2	2	3	-14.549	-17.445	2.896	1.569	1.846	2.012	0.348	1.172
	_0317p_s_25426/2	0	1	2	-19.636	-20.25	0.614	0.257	2.391	9.872	0.089	1.268	3_denovo	VLLFNDGAVTGYR
	_0317p_s_25426/2	1	1	3	-19.636	-13.858	-5.778	0.297	-19.474	4.417	0.001	-12.054	3_denovo	VLLFNDGAVTGYR
	_0317p_s_25426/2	2	2	3	-20.25	-13.858	-6.392	0.302	-21.131	4.37	0.001	-13.419	3_denovo	VLLFNDGAVTGYR
	_0317p_s_25886/4	0	1	2	-19.636	-20.25	0.614	0.257	2.391	9.872	0.089	1.268
	_0317p_s_25886/4	1	1	3	-19.636	-15.248	-4.389	0.612	-7.173	2.375	0.022	-4.44
	_0317p_s_25886/4	2	2	3	-20.25	-15.248	-5.002	0.615	-8.138	2.412	0.016	-5.168
	_0317p_s_25907/2	0	1	2	-18.959	-20.25	1.29	0.637	2.026	8.242	0.166	1.074
	_0317p_s_25907/2	1	1	3	-18.959	-13.607	-5.353	0.79	-6.775	7.538	0.001	-4.194
	_0317p_s_25907/2	2	2	3	-20.25	-13.607	-6.643	0.536	-12.386	2.561	0.005	-7.866
	_0317p_s_27383/2	0	1	2	-18.918	-20.25	1.332	0.698	1.909	8.032	0.197	1.012	3_denovo	DVNEQLWR
	_0317p_s_27383/2	1	1	3	-18.918	-12.881	-6.037	0.776	-7.784	8.964	0.001	-4.818	3_denovo	DVNEQLWR
	_0317p_s_27383/2	2	2	3	-20.25	-12.881	-7.369	0.429	-17.167	2.955	0.001	-10.902	3_denovo	DVNEQLWR
	_0317p_s_27712/3	0	1	2	-19.636	-20.25	0.614	0.257	2.391	9.872	0.089	1.268
	_0317p_s_27712/3	1	1	3	-19.636	-13.76	-5.876	0.234	-25.091	7.183	0.001	-15.531
	_0317p_s_27712/3	2	2	3	-20.25	-13.76	-6.49	0.241	-26.877	5.862	0.001	-17.068
	_0317p_s_27755/2	0	1	2	-18.087	-20.25	2.163	1.143	1.892	7.377	0.207	1.003	3_denovo	VVVFEFENFR
	_0317p_s_27755/2	1	1	3	-18.087	-12.765	-5.321	1.144	-4.65	7.391	0.005	-2.878	3_denovo	VVVFEFENFR
	_0317p_s_27755/2	2	2	3	-20.25	-12.765	-7.485	0.268	-27.971	5.216	0.001	-17.763	3_denovo	VVVFEFENFR
	_0317p_s_28637/2	0	1	2	-19.636	-19.242	-0.395	1.134	-0.348	4.2	0.9	-0.185	3_denovo	HAAVLLTEEMVK
	_0317p_s_28637/2	1	1	3	-19.636	-13.493	-6.143	0.328	-18.722	3.785	0.001	-11.588	3_denovo	HAAVLLTEEMVK
	_0317p_s_28637/2	2	2	3	-19.242	-13.493	-5.749	1.154	-4.983	4.469	0.013	-3.164	3_denovo	HAAVLLTEEMVK
	_0317p_u_11779/2	0	1	2	-18.919	-13.554	-5.365	0.805	-6.666	8.857	0.001	-3.535	3_denovo	LTTPNAATVGEK
	_0317p_u_11779/2	1	1	3	-18.919	-20.066	1.147	0.881	1.302	8.876	0.431	0.806	3_denovo	LTTPNAATVGEK
	_0317p_u_11779/2	2	2	3	-13.554	-20.066	6.511	0.541	12.033	3.594	0.001	7.642	3_denovo	LTTPNAATVGEK
	_0317p_u_11909/3	0	1	2	-19.636	-15.854	-3.783	1.026	-3.688	4.246	0.041	-1.956	3_denovo	QPQFYFVDAAGPQQK
	_0317p_u_11909/3	1	1	3	-19.636	-14.48	-5.156	0.417	-12.371	2.931	0.003	-7.657	3_denovo	QPQFYFVDAAGPQQK
	_0317p_u_11909/3	2	2	3	-15.854	-14.48	-1.373	1.079	-1.273	5.0	0.468	-0.808	3_denovo	QPQFYFVDAAGPQQK
	_0317p_u_13384/2	0	1	2	-13.316	-13.011	-0.305	0.328	-0.928	8.092	0.633	-0.492	3_denovo	YSMEAQAMER
	_0317p_u_13384/2	1	1	3	-13.316	-20.066	6.75	0.498	13.553	2.75	0.003	8.389	3_denovo	YSMEAQAMER
	_0317p_u_13384/2	2	2	3	-13.011	-20.066	7.054	0.53	13.313	3.369	0.001	8.454	3_denovo	YSMEAQAMER
	_0317p_u_14620/2	0	1	2	-19.636	-14.811	-4.825	1.515	-3.185	4.111	0.068	-1.689	3_denovo	GCCTLSSEDKKDDLR
	_0317p_u_14620/2	1	1	3	-19.636	-13.352	-6.284	0.364	-17.255	3.329	0.001	-10.68	3_denovo	GCCTLSSEDKKDDLR
	_0317p_u_14620/2	2	2	3	-14.811	-13.352	-1.459	1.538	-0.948	4.349	0.639	-0.602	3_denovo	GCCTLSSEDKKDDLR
	_0317p_u_17994/4	0	1	2	-19.636	-14.663	-4.973	0.273	-18.243	9.146	0.001	-9.675
	_0317p_u_17994/4	1	1	3	-19.636	-20.066	0.429	0.492	0.873	2.62	0.697	0.54
	_0317p_u_17994/4	2	2	3	-14.663	-20.066	5.402	0.504	10.726	2.843	0.004	6.811
	_0317p_u_19500/4	0	1	2	-19.636	-15.104	-4.533	0.336	-13.482	7.046	0.001	-7.15
	_0317p_u_19500/4	1	1	3	-19.636	-14.493	-5.144	0.367	-14.035	3.306	0.001	-8.687
	_0317p_u_19500/4	2	2	3	-15.104	-14.493	-0.611	0.43	-1.42	4.893	0.402	-0.902
	_0317p_u_21078/4	0	1	2	-19.636	-14.418	-5.219	0.299	-17.436	8.096	0.001	-9.247
	_0317p_u_21078/4	1	1	3	-19.636	-16.203	-3.433	1.488	-2.308	2.057	0.251	-1.428
	_0317p_u_21078/4	2	2	3	-14.418	-16.203	1.785	1.497	1.193	2.108	0.565	0.757
	_0317p_u_24809/3	0	1	2	-19.636	-14.879	-4.757	0.27	-17.609	9.253	0.001	-9.338	3_denovo	WGCDDASLLSGWGSKR
	_0317p_u_24809/3	1	1	3	-19.636	-14.566	-5.07	0.561	-9.031	2.455	0.012	-5.59	3_denovo	WGCDDASLLSGWGSKR
	_0317p_u_24809/3	2	2	3	-14.879	-14.566	-0.313	0.571	-0.548	2.604	0.85	-0.348	3_denovo	WGCDDASLLSGWGSKR
	_0317p_u_26503/4	0	1	2	-19.636	-16.042	-3.594	0.194	-18.539	9.467	0.001	-9.832	3_denovo	LVNSYEEVLNSELSGNFKK
	_0317p_u_26503/4	1	1	3	-19.636	-18.631	-1.006	1.283	-0.784	2.078	0.749	-0.485	3_denovo	LVNSYEEVLNSELSGNFKK
	_0317p_u_26503/4	2	2	3	-16.042	-18.631	2.589	1.274	2.032	2.016	0.305	1.291	3_denovo	LVNSYEEVLNSELSGNFKK
	_0317p_u_28087/4	0	1	2	-19.636	-14.467	-5.17	0.422	-12.246	5.73	0.001	-6.494
	_0317p_u_28087/4	1	1	3	-19.636	-20.066	0.429	0.492	0.873	2.62	0.697	0.54
	_0317p_u_28087/4	2	2	3	-14.467	-20.066	5.599	0.598	9.363	4.638	0.001	5.946
	_0317p_u_30614/4	0	1	2	-19.636	-14.731	-4.905	0.672	-7.299	4.601	0.002	-3.871	3_denovo	LSPSLCAAWLDAALTACAGADSFNHKDFFAK
	_0317p_u_30614/4	1	1	3	-19.636	-14.095	-5.542	0.411	-13.472	2.963	0.002	-8.339	3_denovo	LSPSLCAAWLDAALTACAGADSFNHKDFFAK
	_0317p_u_30614/4	2	2	3	-14.731	-14.095	-0.637	0.747	-0.852	5.806	0.68	-0.541	3_denovo	LSPSLCAAWLDAALTACAGADSFNHKDFFAK
	_0317p_u_33602/2	0	1	2	-19.431	-16.425	-3.006	0.52	-5.779	8.175	0.001	-3.065
	_0317p_u_33602/2	1	1	3	-19.431	-15.18	-4.25	0.361	-11.767	8.898	0.001	-7.284
	_0317p_u_33602/2	2	2	3	-16.425	-15.18	-1.244	0.458	-2.717	5.328	0.085	-1.726
	_0317p_v_11753/2	0	1	2	-19.636	-20.25	0.614	0.257	2.391	9.872	0.089	1.268	3_denovo	AAECCTVAGADTTTVPK
	_0317p_v_11753/2	1	1	3	-19.636	-14.928	-4.708	0.306	-15.361	4.187	0.001	-9.508	3_denovo	AAECCTVAGADTTTVPK
	_0317p_v_11753/2	2	2	3	-20.25	-14.928	-5.322	0.312	-17.052	4.181	0.001	-10.829	3_denovo	AAECCTVAGADTTTVPK
	_0317p_v_14612/2	0	1	2	-19.042	-20.25	1.207	0.694	1.739	8.041	0.249	0.922	3_denovo	ESVYWWDAK
	_0317p_v_14612/2	1	1	3	-19.042	-13.303	-5.74	0.782	-7.344	8.896	0.001	-4.545	3_denovo	ESVYWWDAK
	_0317p_v_14612/2	2	2	3	-20.25	-13.303	-6.947	0.445	-15.617	2.874	0.001	-9.917	3_denovo	ESVYWWDAK
	_0317p_v_16323/3	0	1	2	-19.636	-13.792	-5.844	0.359	-16.264	6.573	0.001	-8.625	3_denovo	VNCLCVDWRK
	_0317p_v_16323/3	1	1	3	-19.636	-13.273	-6.363	0.443	-14.368	2.799	0.002	-8.893	3_denovo	VNCLCVDWRK
	_0317p_v_16323/3	2	2	3	-13.792	-13.273	-0.519	0.513	-1.012	4.319	0.606	-0.643	3_denovo	VNCLCVDWRK
	_0317p_v_18637/3	0	1	2	-19.636	-13.817	-5.819	0.246	-23.616	10.329	0.001	-12.524	3_denovo	WGEALTDMDAAKK
	_0317p_v_18637/3	1	1	3	-19.636	-17.92	-1.716	1.967	-0.873	2.033	0.71	-0.54	3_denovo	WGEALTDMDAAKK
	_0317p_v_18637/3	2	2	3	-13.817	-17.92	4.103	1.966	2.087	2.031	0.293	1.325	3_denovo	WGEALTDMDAAKK
	_0317p_v_18666/3	0	1	2	-19.636	-13.624	-6.013	0.249	-24.184	10.233	0.001	-12.825	3_denovo	SFATFEEFRK
	_0317p_v_18666/3	1	1	3	-19.636	-17.472	-2.164	2.406	-0.9	2.022	0.699	-0.557	3_denovo	SFATFEEFRK
	_0317p_v_18666/3	2	2	3	-13.624	-17.472	3.848	2.405	1.6	2.021	0.415	1.016	3_denovo	SFATFEEFRK
	_0317p_v_21699/3	0	1	2	-19.636	-20.25	0.614	0.257	2.391	9.872	0.089	1.268
	_0317p_v_21699/3	1	1	3	-19.636	-12.037	-7.6	0.965	-7.874	2.14	0.024	-4.874
	_0317p_v_21699/3	2	2	3	-20.25	-12.037	-8.213	0.967	-8.493	2.155	0.02	-5.394
	_0317p_v_21737/3	0	1	2	-16.457	-20.25	3.793	1.214	3.126	7.334	0.037	1.658	3_denovo	LAKEQLFEDLK
	_0317p_v_21737/3	1	1	3	-16.457	-13.41	-3.047	1.203	-2.533	7.083	0.087	-1.568	3_denovo	LAKEQLFEDLK
	_0317p_v_21737/3	2	2	3	-20.25	-13.41	-6.84	0.208	-32.901	5.545	0.001	-20.893	3_denovo	LAKEQLFEDLK
	_0317p_v_23369/2	0	1	2	-19.636	-20.25	0.614	0.257	2.391	9.872	0.089	1.268	3_denovo	LVEDFSFEAPK
	_0317p_v_23369/2	1	1	3	-19.636	-14.428	-5.208	0.32	-16.295	3.928	0.001	-10.086	3_denovo	LVEDFSFEAPK
	_0317p_v_23369/2	2	2	3	-20.25	-14.428	-5.822	0.325	-17.914	3.958	0.001	-11.376	3_denovo	LVEDFSFEAPK
	_0317p_v_24178/4	0	1	2	-19.636	-13.514	-6.122	0.195	-31.425	9.577	0.001	-16.665
	_0317p_v_24178/4	1	1	3	-19.636	-17.862	-1.774	2.023	-0.877	2.031	0.709	-0.543
	_0317p_v_24178/4	2	2	3	-13.514	-17.862	4.348	2.017	2.156	2.007	0.281	1.369
	_0317p_v_24556/2	0	1	2	-19.636	-20.25	0.614	0.257	2.391	9.872	0.089	1.268	3_denovo	WAFNLK
	_0317p_v_24556/2	1	1	3	-19.636	-12.668	-6.968	1.068	-6.525	2.114	0.036	-4.039	3_denovo	WAFNLK
	_0317p_v_24556/2	2	2	3	-20.25	-12.668	-7.582	1.07	-7.089	2.126	0.03	-4.502	3_denovo	WAFNLK
	_0317p_v_24757/2	0	1	2	-19.636	-11.96	-7.676	0.228	-33.724	10.945	0.001	-17.884	3_denovo	EVGFDLSK
	_0317p_v_24757/2	1	1	3	-19.636	-11.108	-8.528	0.518	-16.472	2.549	0.002	-10.196	3_denovo	EVGFDLSK
	_0317p_v_24757/2	2	2	3	-11.96	-11.108	-0.853	0.507	-1.68	2.354	0.372	-1.067	3_denovo	EVGFDLSK
	_0317p_v_25019/3	0	1	2	-18.429	-20.25	1.821	0.711	2.561	7.993	0.077	1.358	3_denovo	ATGAEQLTEVHSMNLR
	_0317p_v_25019/3	1	1	3	-18.429	-14.728	-3.702	0.747	-4.956	8.779	0.002	-3.067	3_denovo	ATGAEQLTEVHSMNLR
	_0317p_v_25019/3	2	2	3	-20.25	-14.728	-5.522	0.349	-15.821	3.62	0.001	-10.047	3_denovo	ATGAEQLTEVHSMNLR
	_0317p_v_28118/2	0	1	2	-19.636	-13.34	-6.296	0.3	-21.006	8.081	0.001	-11.14	3_denovo	LQESVLVELSQELK
	_0317p_v_28118/2	1	1	3	-19.636	-13.967	-5.669	0.209	-27.14	8.799	0.001	-16.799	3_denovo	LQESVLVELSQELK
	_0317p_v_28118/2	2	2	3	-13.34	-13.967	0.627	0.267	2.352	5.392	0.131	1.493	3_denovo	LQESVLVELSQELK
	_0317p_v_28577/2	0	1	2	-18.276	-20.25	1.974	0.869	2.271	7.658	0.12	1.204	3_denovo	MASDPLADMLTR
	_0317p_v_28577/2	1	1	3	-18.276	-12.781	-5.495	1.049	-5.238	8.28	0.002	-3.242	3_denovo	MASDPLADMLTR
	_0317p_v_28577/2	2	2	3	-20.25	-12.781	-7.469	0.644	-11.607	2.372	0.007	-7.371	3_denovo	MASDPLADMLTR
	_0317p_v_29170/2	0	1	2	-18.838	-20.25	1.412	0.751	1.881	7.888	0.206	0.997
	_0317p_v_29170/2	1	1	3	-18.838	-14.556	-4.282	0.782	-5.476	8.623	0.001	-3.389
	_0317p_v_29170/2	2	2	3	-20.25	-14.556	-5.694	0.343	-16.618	3.701	0.001	-10.553
	_0317p_v_29854/2	0	1	2	-19.636	-20.25	0.614	0.257	2.391	9.872	0.089	1.268	3_denovo	MPDLEVMGR
	_0317p_v_29854/2	1	1	3	-19.636	-13.71	-5.926	0.618	-9.595	2.367	0.011	-5.939	3_denovo	MPDLEVMGR
	_0317p_v_29854/2	2	2	3	-20.25	-13.71	-6.539	0.62	-10.541	2.404	0.009	-6.694	3_denovo	MPDLEVMGR
	_0317p_v_30407/4	0	1	2	-19.636	-14.885	-4.751	0.262	-18.136	9.625	0.001	-9.618
	_0317p_v_30407/4	1	1	3	-19.636	-18.18	-1.457	1.714	-0.85	2.043	0.72	-0.526
	_0317p_v_30407/4	2	2	3	-14.885	-18.18	3.294	1.716	1.92	2.052	0.327	1.219
