# Supplementary material for: metaSpectraST: an unsupervised and database-independent analysis workflow for metaproteomic MS/MS data using spectrum clustering
Source: Microbiome. 2023 Aug 7;11:176. doi: 10.1186/s40168-023-01602-1 (PMC10405559; doi:10.1186/s40168-023-01602-1)
Supplement: Supplementary file 4 — Additional file 3. Table of statistical analysis of significantly changed MCL-clustered protein groups between sample clusters. [file 40168_2023_1602_MOESM3_ESM.csv]

cluster_annot	A	B	mean(A)	mean(B)	diff	se	T	df	pval	hedges	Level 2
2-ketoisovalerate family 2-oxoacid:acceptor oxidoreductase subunit gamma	P1	P2	-18.516	-18.781	0.264	0.409	0.647	6.012	0.801	0.343	Global and overview maps
2-ketoisovalerate family 2-oxoacid:acceptor oxidoreductase subunit gamma	P1	P2	-18.516	-18.781	0.264	0.409	0.647	6.012	0.801	0.343	Carbohydrate metabolism
2-ketoisovalerate family 2-oxoacid:acceptor oxidoreductase subunit gamma	P1	P2	-18.516	-18.781	0.264	0.409	0.647	6.012	0.801	0.343	Energy metabolism
2-ketoisovalerate family 2-oxoacid:acceptor oxidoreductase subunit gamma	P1	P2	-18.516	-18.781	0.264	0.409	0.647	6.012	0.801	0.343	Xenobiotics biodegradation and metabolism
2-ketoisovalerate family 2-oxoacid:acceptor oxidoreductase subunit gamma	P1	P3	-18.516	-12.628	-5.888	0.462	-12.739	2.773	0.003	-7.885	Global and overview maps
2-ketoisovalerate family 2-oxoacid:acceptor oxidoreductase subunit gamma	P1	P3	-18.516	-12.628	-5.888	0.462	-12.739	2.773	0.003	-7.885	Carbohydrate metabolism
2-ketoisovalerate family 2-oxoacid:acceptor oxidoreductase subunit gamma	P1	P3	-18.516	-12.628	-5.888	0.462	-12.739	2.773	0.003	-7.885	Energy metabolism
2-ketoisovalerate family 2-oxoacid:acceptor oxidoreductase subunit gamma	P1	P3	-18.516	-12.628	-5.888	0.462	-12.739	2.773	0.003	-7.885	Xenobiotics biodegradation and metabolism
2-ketoisovalerate family 2-oxoacid:acceptor oxidoreductase subunit gamma	P2	P3	-18.781	-12.628	-6.152	0.561	-10.972	4.757	0.0	-6.968	Global and overview maps
2-ketoisovalerate family 2-oxoacid:acceptor oxidoreductase subunit gamma	P2	P3	-18.781	-12.628	-6.152	0.561	-10.972	4.757	0.0	-6.968	Carbohydrate metabolism
2-ketoisovalerate family 2-oxoacid:acceptor oxidoreductase subunit gamma	P2	P3	-18.781	-12.628	-6.152	0.561	-10.972	4.757	0.0	-6.968	Energy metabolism
2-ketoisovalerate family 2-oxoacid:acceptor oxidoreductase subunit gamma	P2	P3	-18.781	-12.628	-6.152	0.561	-10.972	4.757	0.0	-6.968	Xenobiotics biodegradation and metabolism
3-deoxy-7-phosphoheptulonate synthase	P1	P2	-18.516	-15.231	-3.285	0.253	-13.01	10.38	0.0	-6.9	Global and overview maps
3-deoxy-7-phosphoheptulonate synthase	P1	P2	-18.516	-15.231	-3.285	0.253	-13.01	10.38	0.0	-6.9	Cellular community - prokaryotes
3-deoxy-7-phosphoheptulonate synthase	P1	P2	-18.516	-15.231	-3.285	0.253	-13.01	10.38	0.0	-6.9	Amino acid metabolism
3-deoxy-7-phosphoheptulonate synthase	P1	P3	-18.516	-17.293	-1.223	1.075	-1.138	2.119	0.58	-0.705	Global and overview maps
3-deoxy-7-phosphoheptulonate synthase	P1	P3	-18.516	-17.293	-1.223	1.075	-1.138	2.119	0.58	-0.705	Cellular community - prokaryotes
3-deoxy-7-phosphoheptulonate synthase	P1	P3	-18.516	-17.293	-1.223	1.075	-1.138	2.119	0.58	-0.705	Amino acid metabolism
3-deoxy-7-phosphoheptulonate synthase	P2	P3	-15.231	-17.293	2.062	1.074	1.92	2.11	0.323	1.219	Global and overview maps
3-deoxy-7-phosphoheptulonate synthase	P2	P3	-15.231	-17.293	2.062	1.074	1.92	2.11	0.323	1.219	Cellular community - prokaryotes
3-deoxy-7-phosphoheptulonate synthase	P2	P3	-15.231	-17.293	2.062	1.074	1.92	2.11	0.323	1.219	Amino acid metabolism
3-isopropylmalate dehydratase small subunit	P1	P2	-18.087	-18.131	0.043	0.714	0.061	7.555	0.998	0.032	Global and overview maps
3-isopropylmalate dehydratase small subunit	P1	P2	-18.087	-18.131	0.043	0.714	0.061	7.555	0.998	0.032	Amino acid metabolism
3-isopropylmalate dehydratase small subunit	P1	P2	-18.087	-18.131	0.043	0.714	0.061	7.555	0.998	0.032	Carbohydrate metabolism
3-isopropylmalate dehydratase small subunit	P1	P3	-18.087	-14.884	-3.204	0.418	-7.666	8.186	0.0	-4.745	Global and overview maps
3-isopropylmalate dehydratase small subunit	P1	P3	-18.087	-14.884	-3.204	0.418	-7.666	8.186	0.0	-4.745	Amino acid metabolism
3-isopropylmalate dehydratase small subunit	P1	P3	-18.087	-14.884	-3.204	0.418	-7.666	8.186	0.0	-4.745	Carbohydrate metabolism
3-isopropylmalate dehydratase small subunit	P2	P3	-18.131	-14.884	-3.247	0.605	-5.362	4.353	0.01	-3.405	Global and overview maps
3-isopropylmalate dehydratase small subunit	P2	P3	-18.131	-14.884	-3.247	0.605	-5.362	4.353	0.01	-3.405	Amino acid metabolism
3-isopropylmalate dehydratase small subunit	P2	P3	-18.131	-14.884	-3.247	0.605	-5.362	4.353	0.01	-3.405	Carbohydrate metabolism
30S ribosomal protein S10	P1	P2	-11.207	-9.814	-1.394	0.367	-3.8	10.696	0.008	-2.015	Translation
30S ribosomal protein S10	P1	P3	-11.207	-9.314	-1.894	0.295	-6.423	8.669	0.0	-3.976	Translation
30S ribosomal protein S10	P2	P3	-9.814	-9.314	-0.5	0.268	-1.862	5.358	0.238	-1.183	Translation
30S ribosomal protein S6	P1	P2	-15.938	-12.255	-3.683	0.962	-3.827	7.673	0.013	-2.03	Translation
30S ribosomal protein S6	P1	P3	-15.938	-15.138	-0.8	0.983	-0.814	8.134	0.705	-0.504	Translation
30S ribosomal protein S6	P2	P3	-12.255	-15.138	2.883	0.356	8.088	4.067	0.003	5.136	Translation
30S ribosomal protein S7	P1	P2	-10.861	-9.894	-0.968	0.373	-2.597	10.908	0.06	-1.377	Translation
30S ribosomal protein S7	P1	P3	-10.861	-8.466	-2.395	0.361	-6.638	8.862	0.0	-4.109	Translation
30S ribosomal protein S7	P2	P3	-9.894	-8.466	-1.427	0.283	-5.044	5.676	0.007	-3.203	Translation
30S ribosomal protein S8	P1	P2	-10.621	-10.116	-0.506	0.181	-2.799	7.968	0.055	-1.484	Translation
30S ribosomal protein S8	P1	P3	-10.621	-9.196	-1.425	0.178	-8.01	7.535	0.0	-4.958	Translation
30S ribosomal protein S8	P2	P3	-10.116	-9.196	-0.92	0.058	-15.741	5.979	0.0	-9.996	Translation
5-aminoimidazole-4-carboxamide ribonucleotide transformylase	P1	P2	-16.317	-13.89	-2.427	1.232	-1.97	10.852	0.167	-1.044	Global and overview maps
5-aminoimidazole-4-carboxamide ribonucleotide transformylase	P1	P2	-16.317	-13.89	-2.427	1.232	-1.97	10.852	0.167	-1.044	Nucleotide metabolism
5-aminoimidazole-4-carboxamide ribonucleotide transformylase	P1	P2	-16.317	-13.89	-2.427	1.232	-1.97	10.852	0.167	-1.044	Metabolism of cofactors and vitamins
5-aminoimidazole-4-carboxamide ribonucleotide transformylase	P1	P3	-16.317	-10.844	-5.473	1.03	-5.314	7.116	0.003	-3.289	Global and overview maps
5-aminoimidazole-4-carboxamide ribonucleotide transformylase	P1	P3	-16.317	-10.844	-5.473	1.03	-5.314	7.116	0.003	-3.289	Nucleotide metabolism
5-aminoimidazole-4-carboxamide ribonucleotide transformylase	P1	P3	-16.317	-10.844	-5.473	1.03	-5.314	7.116	0.003	-3.289	Metabolism of cofactors and vitamins
5-aminoimidazole-4-carboxamide ribonucleotide transformylase	P2	P3	-13.89	-10.844	-3.046	0.69	-4.416	4.149	0.023	-2.804	Global and overview maps
5-aminoimidazole-4-carboxamide ribonucleotide transformylase	P2	P3	-13.89	-10.844	-3.046	0.69	-4.416	4.149	0.023	-2.804	Nucleotide metabolism
5-aminoimidazole-4-carboxamide ribonucleotide transformylase	P2	P3	-13.89	-10.844	-3.046	0.69	-4.416	4.149	0.023	-2.804	Metabolism of cofactors and vitamins
50S ribosomal protein L1	P1	P2	-11.191	-9.72	-1.471	0.255	-5.78	10.648	0.0	-3.065	Translation
50S ribosomal protein L1	P1	P3	-11.191	-9.283	-1.908	0.279	-6.831	7.622	0.0	-4.228	Translation
50S ribosomal protein L1	P2	P3	-9.72	-9.283	-0.437	0.221	-1.973	4.257	0.228	-1.253	Translation
50S ribosomal protein L14	P1	P2	-12.211	-10.704	-1.508	0.371	-4.066	10.424	0.005	-2.156	Translation
50S ribosomal protein L14	P1	P3	-12.211	-10.225	-1.987	0.33	-6.024	7.713	0.001	-3.729	Translation
50S ribosomal protein L14	P2	P3	-10.704	-10.225	-0.479	0.2	-2.391	5.15	0.129	-1.518	Translation
50S ribosomal protein L15	P1	P2	-11.671	-9.944	-1.726	0.265	-6.513	6.063	0.001	-3.454	Translation
50S ribosomal protein L15	P1	P3	-11.671	-9.022	-2.649	0.157	-16.851	7.275	0.0	-10.43	Translation
50S ribosomal protein L15	P2	P3	-9.944	-9.022	-0.922	0.258	-3.575	5.268	0.033	-2.271	Translation
50S ribosomal protein L29	P1	P2	-12.276	-11.164	-1.112	0.353	-3.148	9.117	0.028	-1.67	Translation
50S ribosomal protein L29	P1	P3	-12.276	-9.386	-2.89	0.295	-9.81	7.617	0.0	-6.072	Translation
50S ribosomal protein L29	P2	P3	-11.164	-9.386	-1.778	0.328	-5.427	5.997	0.004	-3.447	Translation
6-phosphofructokinase	P1	P2	-16.289	-16.219	-0.07	1.174	-0.06	10.032	0.998	-0.032	Global and overview maps
6-phosphofructokinase	P1	P2	-16.289	-16.219	-0.07	1.174	-0.06	10.032	0.998	-0.032	Carbohydrate metabolism
6-phosphofructokinase	P1	P2	-16.289	-16.219	-0.07	1.174	-0.06	10.032	0.998	-0.032	Energy metabolism
6-phosphofructokinase	P1	P2	-16.289	-16.219	-0.07	1.174	-0.06	10.032	0.998	-0.032	Folding, sorting and degradation
6-phosphofructokinase	P1	P2	-16.289	-16.219	-0.07	1.174	-0.06	10.032	0.998	-0.032	Signal transduction
6-phosphofructokinase	P1	P3	-16.289	-9.403	-6.886	0.829	-8.311	7.31	0.0	-5.145	Global and overview maps
6-phosphofructokinase	P1	P3	-16.289	-9.403	-6.886	0.829	-8.311	7.31	0.0	-5.145	Carbohydrate metabolism
6-phosphofructokinase	P1	P3	-16.289	-9.403	-6.886	0.829	-8.311	7.31	0.0	-5.145	Energy metabolism
6-phosphofructokinase	P1	P3	-16.289	-9.403	-6.886	0.829	-8.311	7.31	0.0	-5.145	Folding, sorting and degradation
6-phosphofructokinase	P1	P3	-16.289	-9.403	-6.886	0.829	-8.311	7.31	0.0	-5.145	Signal transduction
6-phosphofructokinase	P2	P3	-16.219	-9.403	-6.816	0.85	-8.019	4.171	0.002	-5.092	Global and overview maps
6-phosphofructokinase	P2	P3	-16.219	-9.403	-6.816	0.85	-8.019	4.171	0.002	-5.092	Carbohydrate metabolism
6-phosphofructokinase	P2	P3	-16.219	-9.403	-6.816	0.85	-8.019	4.171	0.002	-5.092	Energy metabolism
6-phosphofructokinase	P2	P3	-16.219	-9.403	-6.816	0.85	-8.019	4.171	0.002	-5.092	Folding, sorting and degradation
6-phosphofructokinase	P2	P3	-16.219	-9.403	-6.816	0.85	-8.019	4.171	0.002	-5.092	Signal transduction
6-phosphofructokinase	P1	P2	-17.456	-17.079	-0.377	1.21	-0.311	7.788	0.948	-0.165	Global and overview maps
6-phosphofructokinase	P1	P2	-17.456	-17.079	-0.377	1.21	-0.311	7.788	0.948	-0.165	Carbohydrate metabolism
6-phosphofructokinase	P1	P2	-17.456	-17.079	-0.377	1.21	-0.311	7.788	0.948	-0.165	Energy metabolism
6-phosphofructokinase	P1	P2	-17.456	-17.079	-0.377	1.21	-0.311	7.788	0.948	-0.165	Folding, sorting and degradation
6-phosphofructokinase	P1	P2	-17.456	-17.079	-0.377	1.21	-0.311	7.788	0.948	-0.165	Signal transduction
6-phosphofructokinase	P1	P3	-17.456	-11.345	-6.111	0.757	-8.076	8.816	0.0	-4.999	Global and overview maps
6-phosphofructokinase	P1	P3	-17.456	-11.345	-6.111	0.757	-8.076	8.816	0.0	-4.999	Carbohydrate metabolism
6-phosphofructokinase	P1	P3	-17.456	-11.345	-6.111	0.757	-8.076	8.816	0.0	-4.999	Energy metabolism
6-phosphofructokinase	P1	P3	-17.456	-11.345	-6.111	0.757	-8.076	8.816	0.0	-4.999	Folding, sorting and degradation
6-phosphofructokinase	P1	P3	-17.456	-11.345	-6.111	0.757	-8.076	8.816	0.0	-4.999	Signal transduction
6-phosphofructokinase	P2	P3	-17.079	-11.345	-5.734	1.038	-5.522	4.706	0.007	-3.507	Global and overview maps
6-phosphofructokinase	P2	P3	-17.079	-11.345	-5.734	1.038	-5.522	4.706	0.007	-3.507	Carbohydrate metabolism
6-phosphofructokinase	P2	P3	-17.079	-11.345	-5.734	1.038	-5.522	4.706	0.007	-3.507	Energy metabolism
6-phosphofructokinase	P2	P3	-17.079	-11.345	-5.734	1.038	-5.522	4.706	0.007	-3.507	Folding, sorting and degradation
6-phosphofructokinase	P2	P3	-17.079	-11.345	-5.734	1.038	-5.522	4.706	0.007	-3.507	Signal transduction
ABC transporter substrate-binding protein	P1	P2	-18.516	-18.021	-0.495	0.999	-0.496	4.276	0.877	-0.263	Cellular community - prokaryotes
ABC transporter substrate-binding protein	P1	P3	-18.516	-12.687	-5.83	0.399	-14.614	3.126	0.001	-9.045	Cellular community - prokaryotes
ABC transporter substrate-binding protein	P2	P3	-18.021	-12.687	-5.335	1.044	-5.109	4.945	0.009	-3.244	Cellular community - prokaryotes
AprA, partial	P1	P2	-17.939	-18.166	0.227	1.002	0.227	7.193	0.972	0.12	Global and overview maps
AprA, partial	P1	P2	-17.939	-18.166	0.227	1.002	0.227	7.193	0.972	0.12	Energy metabolism
AprA, partial	P1	P3	-17.939	-12.953	-4.986	0.68	-7.337	7.901	0.0	-4.541	Global and overview maps
AprA, partial	P1	P3	-17.939	-12.953	-4.986	0.68	-7.337	7.901	0.0	-4.541	Energy metabolism
AprA, partial	P2	P3	-18.166	-12.953	-5.213	0.944	-5.524	5.528	0.005	-3.508	Global and overview maps
AprA, partial	P2	P3	-18.166	-12.953	-5.213	0.944	-5.524	5.528	0.005	-3.508	Energy metabolism
DUF1080 domain-containing protein	P1	P2	-12.289	-12.998	0.709	0.995	0.713	7.35	0.764	0.378
DUF1080 domain-containing protein	P1	P3	-12.289	-17.903	5.614	1.083	5.184	8.891	0.002	3.209
DUF1080 domain-containing protein	P2	P3	-12.998	-17.903	4.905	0.481	10.202	2.483	0.008	6.479
DUF5114 domain-containing protein	P1	P2	-18.282	-12.971	-5.311	0.333	-15.938	10.234	0.0	-8.452
DUF5114 domain-containing protein	P1	P3	-18.282	-16.478	-1.805	1.888	-0.956	2.064	0.664	-0.592
DUF5114 domain-containing protein	P2	P3	-12.971	-16.478	3.506	1.888	1.857	2.063	0.341	1.18
HU family DNA-binding protein	P1	P2	-13.09	-9.931	-3.159	0.398	-7.94	7.323	0.0	-4.211
HU family DNA-binding protein	P1	P3	-13.09	-9.678	-3.412	0.344	-9.905	4.861	0.0	-6.131
HU family DNA-binding protein	P2	P3	-9.931	-9.678	-0.253	0.428	-0.591	5.908	0.83	-0.375
Hpt domain-containing protein	P1	P2	-18.516	-18.781	0.264	0.409	0.647	6.012	0.801	0.343	Signal transduction
Hpt domain-containing protein	P1	P2	-18.516	-18.781	0.264	0.409	0.647	6.012	0.801	0.343	Cellular community - prokaryotes
Hpt domain-containing protein	P1	P3	-18.516	-12.573	-5.944	0.609	-9.755	2.404	0.01	-6.038	Signal transduction
Hpt domain-containing protein	P1	P3	-18.516	-12.573	-5.944	0.609	-9.755	2.404	0.01	-6.038	Cellular community - prokaryotes
Hpt domain-containing protein	P2	P3	-18.781	-12.573	-6.208	0.687	-9.036	3.614	0.003	-5.738	Signal transduction
Hpt domain-containing protein	P2	P3	-18.781	-12.573	-6.208	0.687	-9.036	3.614	0.003	-5.738	Cellular community - prokaryotes
N-acetylneuraminate lyase	P1	P2	-13.544	-13.67	0.126	0.818	0.154	8.412	0.987	0.081	Carbohydrate metabolism
N-acetylneuraminate lyase	P1	P3	-13.544	-17.903	4.359	0.9	4.842	8.944	0.002	2.997	Carbohydrate metabolism
N-acetylneuraminate lyase	P2	P3	-13.67	-17.903	4.233	0.521	8.125	3.288	0.006	5.16	Carbohydrate metabolism
NAD(P) transhydrogenase subunit alpha	P1	P2	-18.516	-17.518	-0.998	1.043	-0.957	4.252	0.636	-0.507	Global and overview maps
NAD(P) transhydrogenase subunit alpha	P1	P2	-18.516	-17.518	-0.998	1.043	-0.957	4.252	0.636	-0.507	Metabolism of cofactors and vitamins
NAD(P) transhydrogenase subunit alpha	P1	P3	-18.516	-11.302	-7.214	0.333	-21.635	3.855	0.0	-13.391	Global and overview maps
NAD(P) transhydrogenase subunit alpha	P1	P3	-18.516	-11.302	-7.214	0.333	-21.635	3.855	0.0	-13.391	Metabolism of cofactors and vitamins
NAD(P) transhydrogenase subunit alpha	P2	P3	-17.518	-11.302	-6.216	1.065	-5.837	4.564	0.006	-3.707	Global and overview maps
NAD(P) transhydrogenase subunit alpha	P2	P3	-17.518	-11.302	-6.216	1.065	-5.837	4.564	0.006	-3.707	Metabolism of cofactors and vitamins
NAD(P) transhydrogenase subunit alpha	P1	P2	-18.516	-16.321	-2.195	1.502	-1.461	4.119	0.395	-0.775	Global and overview maps
NAD(P) transhydrogenase subunit alpha	P1	P2	-18.516	-16.321	-2.195	1.502	-1.461	4.119	0.395	-0.775	Metabolism of cofactors and vitamins
NAD(P) transhydrogenase subunit alpha	P1	P3	-18.516	-10.27	-8.247	0.46	-17.909	2.781	0.001	-11.085	Global and overview maps
NAD(P) transhydrogenase subunit alpha	P1	P3	-18.516	-10.27	-8.247	0.46	-17.909	2.781	0.001	-11.085	Metabolism of cofactors and vitamins
NAD(P) transhydrogenase subunit alpha	P2	P3	-16.321	-10.27	-6.052	1.55	-3.904	4.61	0.029	-2.479	Global and overview maps
NAD(P) transhydrogenase subunit alpha	P2	P3	-16.321	-10.27	-6.052	1.55	-3.904	4.61	0.029	-2.479	Metabolism of cofactors and vitamins
NAD(P)H-dependent oxidoreductase subunit E	P1	P2	-17.332	-17.406	0.074	0.97	0.077	7.587	0.997	0.041
NAD(P)H-dependent oxidoreductase subunit E	P1	P3	-17.332	-12.275	-5.057	0.729	-6.933	6.993	0.001	-4.291
NAD(P)H-dependent oxidoreductase subunit E	P2	P3	-17.406	-12.275	-5.131	0.939	-5.462	5.888	0.004	-3.468
NADH:ubiquinone reductase (Na(+)-transporting) subunit A	P1	P2	-13.733	-13.545	-0.188	0.609	-0.308	9.236	0.949	-0.163
NADH:ubiquinone reductase (Na(+)-transporting) subunit A	P1	P3	-13.733	-17.903	4.17	0.722	5.776	7.653	0.001	3.575
NADH:ubiquinone reductase (Na(+)-transporting) subunit A	P2	P3	-13.545	-17.903	4.358	0.513	8.487	3.135	0.006	5.389
PorT family protein	P1	P2	-15.626	-12.921	-2.706	1.518	-1.783	9.646	0.226	-0.945
PorT family protein	P1	P3	-15.626	-17.903	2.276	1.445	1.576	8.273	0.308	0.975
PorT family protein	P2	P3	-12.921	-17.903	4.982	0.793	6.281	5.999	0.002	3.989
RagB/SusD family nutrient uptake outer membrane protein	P1	P2	-14.529	-14.042	-0.488	0.943	-0.517	8.508	0.865	-0.274
RagB/SusD family nutrient uptake outer membrane protein	P1	P3	-14.529	-17.903	3.373	1.002	3.366	8.986	0.021	2.084
RagB/SusD family nutrient uptake outer membrane protein	P2	P3	-14.042	-17.903	3.861	0.546	7.066	3.798	0.006	4.487
SusD family outer membrane lipoprotein NanU	P1	P2	-13.637	-12.508	-1.129	1.375	-0.821	10.632	0.699	-0.435
SusD family outer membrane lipoprotein NanU	P1	P3	-13.637	-17.903	4.266	1.257	3.395	8.586	0.021	2.102
SusD family outer membrane lipoprotein NanU	P2	P3	-12.508	-17.903	5.395	0.852	6.336	5.938	0.002	4.024
SusD/RagB family nutrient-binding outer membrane lipoprotein	P1	P2	-15.539	-13.63	-1.909	1.102	-1.733	8.128	0.251	-0.919
SusD/RagB family nutrient-binding outer membrane lipoprotein	P1	P3	-15.539	-17.903	2.364	1.152	2.052	8.776	0.157	1.27
SusD/RagB family nutrient-binding outer membrane lipoprotein	P2	P3	-13.63	-17.903	4.273	0.549	7.788	3.842	0.004	4.946
T9SS C-terminal target domain-containing protein	P1	P2	-18.516	-15.304	-3.212	1.81	-1.775	4.082	0.286	-0.941
T9SS C-terminal target domain-containing protein	P1	P3	-18.516	-13.191	-5.325	0.313	-17.04	4.254	0.0	-10.547
T9SS C-terminal target domain-containing protein	P2	P3	-15.304	-13.191	-2.113	1.818	-1.162	4.158	0.53	-0.738
TrpB-like pyridoxal phosphate-dependent enzyme	P1	P2	-17.486	-18.781	1.294	0.79	1.639	10.037	0.275	0.869	Global and overview maps
TrpB-like pyridoxal phosphate-dependent enzyme	P1	P2	-17.486	-18.781	1.294	0.79	1.639	10.037	0.275	0.869	Amino acid metabolism
TrpB-like pyridoxal phosphate-dependent enzyme	P1	P3	-17.486	-12.664	-4.822	0.762	-6.324	8.789	0.0	-3.915	Global and overview maps
TrpB-like pyridoxal phosphate-dependent enzyme	P1	P3	-17.486	-12.664	-4.822	0.762	-6.324	8.789	0.0	-3.915	Amino acid metabolism
TrpB-like pyridoxal phosphate-dependent enzyme	P2	P3	-18.781	-12.664	-6.117	0.475	-12.879	5.859	0.0	-8.178	Global and overview maps
TrpB-like pyridoxal phosphate-dependent enzyme	P2	P3	-18.781	-12.664	-6.117	0.475	-12.879	5.859	0.0	-8.178	Amino acid metabolism
acetyl-CoA carboxylase biotin carboxyl carrier protein subunit	P1	P2	-18.516	-13.365	-5.151	0.461	-11.18	5.505	0.0	-5.929	Global and overview maps
acetyl-CoA carboxylase biotin carboxyl carrier protein subunit	P1	P2	-18.516	-13.365	-5.151	0.461	-11.18	5.505	0.0	-5.929	Carbohydrate metabolism
acetyl-CoA carboxylase biotin carboxyl carrier protein subunit	P1	P2	-18.516	-13.365	-5.151	0.461	-11.18	5.505	0.0	-5.929	Xenobiotics biodegradation and metabolism
acetyl-CoA carboxylase biotin carboxyl carrier protein subunit	P1	P3	-18.516	-12.128	-6.389	1.051	-6.076	2.125	0.041	-3.761	Global and overview maps
acetyl-CoA carboxylase biotin carboxyl carrier protein subunit	P1	P3	-18.516	-12.128	-6.389	1.051	-6.076	2.125	0.041	-3.761	Carbohydrate metabolism
acetyl-CoA carboxylase biotin carboxyl carrier protein subunit	P1	P3	-18.516	-12.128	-6.389	1.051	-6.076	2.125	0.041	-3.761	Xenobiotics biodegradation and metabolism
acetyl-CoA carboxylase biotin carboxyl carrier protein subunit	P2	P3	-13.365	-12.128	-1.237	1.119	-1.106	2.687	0.58	-0.702	Global and overview maps
acetyl-CoA carboxylase biotin carboxyl carrier protein subunit	P2	P3	-13.365	-12.128	-1.237	1.119	-1.106	2.687	0.58	-0.702	Carbohydrate metabolism
acetyl-CoA carboxylase biotin carboxyl carrier protein subunit	P2	P3	-13.365	-12.128	-1.237	1.119	-1.106	2.687	0.58	-0.702	Xenobiotics biodegradation and metabolism
acid-soluble spore protein	P1	P2	-17.15	-18.781	1.63	0.99	1.647	8.996	0.277	0.873
acid-soluble spore protein	P1	P3	-17.15	-10.326	-6.824	0.925	-7.378	7.151	0.0	-4.567
acid-soluble spore protein	P2	P3	-18.781	-10.326	-8.455	0.378	-22.349	4.529	0.0	-14.193
acyl-CoA dehydrogenase	P1	P2	-10.754	-9.694	-1.06	0.659	-1.608	9.663	0.288	-0.853	Global and overview maps
acyl-CoA dehydrogenase	P1	P2	-10.754	-9.694	-1.06	0.659	-1.608	9.663	0.288	-0.853	Carbohydrate metabolism
acyl-CoA dehydrogenase	P1	P2	-10.754	-9.694	-1.06	0.659	-1.608	9.663	0.288	-0.853	Amino acid metabolism
acyl-CoA dehydrogenase	P1	P2	-10.754	-9.694	-1.06	0.659	-1.608	9.663	0.288	-0.853	Lipid metabolism
acyl-CoA dehydrogenase	P1	P3	-10.754	-6.953	-3.801	0.647	-5.878	8.761	0.001	-3.639	Global and overview maps
acyl-CoA dehydrogenase	P1	P3	-10.754	-6.953	-3.801	0.647	-5.878	8.761	0.001	-3.639	Carbohydrate metabolism
acyl-CoA dehydrogenase	P1	P3	-10.754	-6.953	-3.801	0.647	-5.878	8.761	0.001	-3.639	Amino acid metabolism
acyl-CoA dehydrogenase	P1	P3	-10.754	-6.953	-3.801	0.647	-5.878	8.761	0.001	-3.639	Lipid metabolism
acyl-CoA dehydrogenase	P2	P3	-9.694	-6.953	-2.741	0.38	-7.215	5.683	0.001	-4.582	Global and overview maps
acyl-CoA dehydrogenase	P2	P3	-9.694	-6.953	-2.741	0.38	-7.215	5.683	0.001	-4.582	Carbohydrate metabolism
acyl-CoA dehydrogenase	P2	P3	-9.694	-6.953	-2.741	0.38	-7.215	5.683	0.001	-4.582	Amino acid metabolism
acyl-CoA dehydrogenase	P2	P3	-9.694	-6.953	-2.741	0.38	-7.215	5.683	0.001	-4.582	Lipid metabolism
adenylate kinase	P1	P2	-14.4	-12.736	-1.664	0.836	-1.99	8.615	0.173	-1.055	Global and overview maps
adenylate kinase	P1	P2	-14.4	-12.736	-1.664	0.836	-1.99	8.615	0.173	-1.055	Nucleotide metabolism
adenylate kinase	P1	P2	-14.4	-12.736	-1.664	0.836	-1.99	8.615	0.173	-1.055	Metabolism of cofactors and vitamins
adenylate kinase	P1	P3	-14.4	-9.542	-4.858	0.837	-5.803	8.419	0.001	-3.592	Global and overview maps
adenylate kinase	P1	P3	-14.4	-9.542	-4.858	0.837	-5.803	8.419	0.001	-3.592	Nucleotide metabolism
adenylate kinase	P1	P3	-14.4	-9.542	-4.858	0.837	-5.803	8.419	0.001	-3.592	Metabolism of cofactors and vitamins
adenylate kinase	P2	P3	-12.736	-9.542	-3.194	0.396	-8.076	5.288	0.001	-5.129	Global and overview maps
adenylate kinase	P2	P3	-12.736	-9.542	-3.194	0.396	-8.076	5.288	0.001	-5.129	Nucleotide metabolism
adenylate kinase	P2	P3	-12.736	-9.542	-3.194	0.396	-8.076	5.288	0.001	-5.129	Metabolism of cofactors and vitamins
biopolymer transporter ExbD	P1	P2	-16.631	-13.553	-3.078	0.948	-3.246	9.006	0.025	-1.721
biopolymer transporter ExbD	P1	P3	-16.631	-17.903	1.272	0.991	1.283	8.993	0.439	0.794
biopolymer transporter ExbD	P2	P3	-13.553	-17.903	4.35	0.575	7.57	4.33	0.003	4.807
branched-chain amino acid aminotransferase	P1	P2	-17.166	-13.737	-3.429	0.923	-3.714	10.401	0.01	-1.97	Global and overview maps
branched-chain amino acid aminotransferase	P1	P2	-17.166	-13.737	-3.429	0.923	-3.714	10.401	0.01	-1.97	Amino acid metabolism
branched-chain amino acid aminotransferase	P1	P2	-17.166	-13.737	-3.429	0.923	-3.714	10.401	0.01	-1.97	Metabolism of cofactors and vitamins
branched-chain amino acid aminotransferase	P1	P3	-17.166	-11.692	-5.474	0.846	-6.471	8.331	0.0	-4.005	Global and overview maps
branched-chain amino acid aminotransferase	P1	P3	-17.166	-11.692	-5.474	0.846	-6.471	8.331	0.0	-4.005	Amino acid metabolism
branched-chain amino acid aminotransferase	P1	P3	-17.166	-11.692	-5.474	0.846	-6.471	8.331	0.0	-4.005	Metabolism of cofactors and vitamins
branched-chain amino acid aminotransferase	P2	P3	-13.737	-11.692	-2.045	0.535	-3.821	5.862	0.021	-2.427	Global and overview maps
branched-chain amino acid aminotransferase	P2	P3	-13.737	-11.692	-2.045	0.535	-3.821	5.862	0.021	-2.427	Amino acid metabolism
branched-chain amino acid aminotransferase	P2	P3	-13.737	-11.692	-2.045	0.535	-3.821	5.862	0.021	-2.427	Metabolism of cofactors and vitamins
cationic outer membrane protein OmpH family protein	P1	P2	-18.516	-18.781	0.264	0.409	0.647	6.012	0.801	0.343
cationic outer membrane protein OmpH family protein	P1	P3	-18.516	-12.823	-5.693	0.353	-16.133	3.575	0.0	-9.986
cationic outer membrane protein OmpH family protein	P2	P3	-18.781	-12.823	-5.957	0.475	-12.551	5.861	0.0	-7.97
cell wall-binding repeat-containing protein	P1	P2	-14.104	-11.347	-2.756	1.453	-1.896	8.439	0.198	-1.006
cell wall-binding repeat-containing protein	P1	P3	-14.104	-17.903	3.799	1.453	2.615	8.262	0.07	1.619
cell wall-binding repeat-containing protein	P2	P3	-11.347	-17.903	6.555	0.644	10.175	5.348	0.0	6.462
cold-shock protein	P1	P2	-17.821	-13.519	-4.301	0.658	-6.54	9.354	0.0	-3.468
cold-shock protein	P1	P3	-17.821	-11.764	-6.056	0.557	-10.865	7.674	0.0	-6.725
cold-shock protein	P2	P3	-13.519	-11.764	-1.755	0.606	-2.896	6.0	0.062	-1.839
elongation factor Tu	P1	P2	-7.1	-5.848	-1.251	0.224	-5.598	8.622	0.001	-2.969
elongation factor Tu	P1	P3	-7.1	-5.507	-1.593	0.225	-7.081	8.505	0.0	-4.383
elongation factor Tu	P2	P3	-5.848	-5.507	-0.341	0.108	-3.153	5.136	0.054	-2.002
flagellin	P1	P2	-7.786	-7.667	-0.119	0.744	-0.16	8.582	0.986	-0.085	Signal transduction
flagellin	P1	P2	-7.786	-7.667	-0.119	0.744	-0.16	8.582	0.986	-0.085	Cell motility
flagellin	P1	P2	-7.786	-7.667	-0.119	0.744	-0.16	8.582	0.986	-0.085	Environmental adaptation
flagellin	P1	P2	-7.786	-7.667	-0.119	0.744	-0.16	8.582	0.986	-0.085	Immune system
flagellin	P1	P3	-7.786	-4.464	-3.322	0.529	-6.281	8.972	0.0	-3.888	Signal transduction
flagellin	P1	P3	-7.786	-4.464	-3.322	0.529	-6.281	8.972	0.0	-3.888	Cell motility
flagellin	P1	P3	-7.786	-4.464	-3.322	0.529	-6.281	8.972	0.0	-3.888	Environmental adaptation
flagellin	P1	P3	-7.786	-4.464	-3.322	0.529	-6.281	8.972	0.0	-3.888	Immune system
flagellin	P2	P3	-7.667	-4.464	-3.202	0.641	-4.992	5.335	0.008	-3.17	Signal transduction
flagellin	P2	P3	-7.667	-4.464	-3.202	0.641	-4.992	5.335	0.008	-3.17	Cell motility
flagellin	P2	P3	-7.667	-4.464	-3.202	0.641	-4.992	5.335	0.008	-3.17	Environmental adaptation
flagellin	P2	P3	-7.667	-4.464	-3.202	0.641	-4.992	5.335	0.008	-3.17	Immune system
fructose-1,6-bisphosphate aldolase, class II	P1	P2	-10.498	-9.632	-0.866	0.469	-1.849	10.796	0.2	-0.98	Global and overview maps
fructose-1,6-bisphosphate aldolase, class II	P1	P2	-10.498	-9.632	-0.866	0.469	-1.849	10.796	0.2	-0.98	Carbohydrate metabolism
fructose-1,6-bisphosphate aldolase, class II	P1	P2	-10.498	-9.632	-0.866	0.469	-1.849	10.796	0.2	-0.98	Energy metabolism
fructose-1,6-bisphosphate aldolase, class II	P1	P3	-10.498	-7.957	-2.541	0.452	-5.627	8.977	0.001	-3.483	Global and overview maps
fructose-1,6-bisphosphate aldolase, class II	P1	P3	-10.498	-7.957	-2.541	0.452	-5.627	8.977	0.001	-3.483	Carbohydrate metabolism
fructose-1,6-bisphosphate aldolase, class II	P1	P3	-10.498	-7.957	-2.541	0.452	-5.627	8.977	0.001	-3.483	Energy metabolism
fructose-1,6-bisphosphate aldolase, class II	P2	P3	-9.632	-7.957	-1.675	0.339	-4.94	5.75	0.007	-3.137	Global and overview maps
fructose-1,6-bisphosphate aldolase, class II	P2	P3	-9.632	-7.957	-1.675	0.339	-4.94	5.75	0.007	-3.137	Carbohydrate metabolism
fructose-1,6-bisphosphate aldolase, class II	P2	P3	-9.632	-7.957	-1.675	0.339	-4.94	5.75	0.007	-3.137	Energy metabolism
glutamate decarboxylase	P1	P2	-13.228	-13.148	-0.079	0.821	-0.096	10.129	0.995	-0.051	Global and overview maps
glutamate decarboxylase	P1	P2	-13.228	-13.148	-0.079	0.821	-0.096	10.129	0.995	-0.051	Cellular community - prokaryotes
glutamate decarboxylase	P1	P2	-13.228	-13.148	-0.079	0.821	-0.096	10.129	0.995	-0.051	Amino acid metabolism
glutamate decarboxylase	P1	P2	-13.228	-13.148	-0.079	0.821	-0.096	10.129	0.995	-0.051	Carbohydrate metabolism
glutamate decarboxylase	P1	P2	-13.228	-13.148	-0.079	0.821	-0.096	10.129	0.995	-0.051	Nervous system
glutamate decarboxylase	P1	P2	-13.228	-13.148	-0.079	0.821	-0.096	10.129	0.995	-0.051	Metabolism of other amino acids
glutamate decarboxylase	P1	P3	-13.228	-17.903	4.675	0.855	5.469	8.813	0.001	3.385	Global and overview maps
glutamate decarboxylase	P1	P3	-13.228	-17.903	4.675	0.855	5.469	8.813	0.001	3.385	Cellular community - prokaryotes
glutamate decarboxylase	P1	P3	-13.228	-17.903	4.675	0.855	5.469	8.813	0.001	3.385	Amino acid metabolism
glutamate decarboxylase	P1	P3	-13.228	-17.903	4.675	0.855	5.469	8.813	0.001	3.385	Carbohydrate metabolism
glutamate decarboxylase	P1	P3	-13.228	-17.903	4.675	0.855	5.469	8.813	0.001	3.385	Nervous system
glutamate decarboxylase	P1	P3	-13.228	-17.903	4.675	0.855	5.469	8.813	0.001	3.385	Metabolism of other amino acids
glutamate decarboxylase	P2	P3	-13.148	-17.903	4.754	0.597	7.959	4.716	0.002	5.054	Global and overview maps
glutamate decarboxylase	P2	P3	-13.148	-17.903	4.754	0.597	7.959	4.716	0.002	5.054	Cellular community - prokaryotes
glutamate decarboxylase	P2	P3	-13.148	-17.903	4.754	0.597	7.959	4.716	0.002	5.054	Amino acid metabolism
glutamate decarboxylase	P2	P3	-13.148	-17.903	4.754	0.597	7.959	4.716	0.002	5.054	Carbohydrate metabolism
glutamate decarboxylase	P2	P3	-13.148	-17.903	4.754	0.597	7.959	4.716	0.002	5.054	Nervous system
glutamate decarboxylase	P2	P3	-13.148	-17.903	4.754	0.597	7.959	4.716	0.002	5.054	Metabolism of other amino acids
hydrogenase	P1	P2	-18.516	-18.781	0.264	0.409	0.647	6.012	0.801	0.343
hydrogenase	P1	P3	-18.516	-13.209	-5.307	0.27	-19.64	5.589	0.0	-12.157
hydrogenase	P2	P3	-18.781	-13.209	-5.572	0.417	-13.365	5.724	0.0	-8.487
hypothetical protein	P1	P2	-13.905	-13.3	-0.605	0.928	-0.652	8.319	0.796	-0.346
hypothetical protein	P1	P3	-13.905	-17.903	3.998	0.995	4.02	8.991	0.008	2.488
hypothetical protein	P2	P3	-13.3	-17.903	4.603	0.533	8.628	3.54	0.004	5.479
hypothetical protein	P1	P2	-14.383	-13.644	-0.739	1.014	-0.729	7.675	0.754	-0.387
hypothetical protein	P1	P3	-14.383	-17.903	3.52	1.09	3.23	8.881	0.026	1.999
hypothetical protein	P2	P3	-13.644	-17.903	4.259	0.505	8.433	2.964	0.007	5.355
hypothetical protein	P1	P2	-17.396	-9.717	-7.679	0.771	-9.965	8.124	0.0	-5.284
hypothetical protein	P1	P3	-17.396	-12.671	-4.725	1.22	-3.873	4.565	0.031	-2.397
hypothetical protein	P2	P3	-9.717	-12.671	2.954	0.993	2.973	2.198	0.156	1.888
hypothetical protein	P1	P2	-18.516	-18.781	0.264	0.409	0.647	6.012	0.801	0.343
hypothetical protein	P1	P3	-18.516	-14.368	-4.149	0.215	-19.301	8.806	0.0	-11.947
hypothetical protein	P2	P3	-18.781	-14.368	-4.413	0.383	-11.511	4.732	0.0	-7.31
hypothetical protein	P1	P2	-17.095	-12.507	-4.588	1.063	-4.317	10.989	0.003	-2.29
hypothetical protein	P1	P3	-17.095	-17.903	0.808	0.953	0.848	8.999	0.685	0.525
hypothetical protein	P2	P3	-12.507	-17.903	5.395	0.796	6.775	5.999	0.001	4.303
hypothetical protein	P1	P2	-17.214	-14.221	-2.993	0.973	-3.076	8.21	0.035	-1.631
hypothetical protein	P1	P3	-17.214	-17.903	0.689	1.037	0.665	8.954	0.789	0.412
hypothetical protein	P2	P3	-14.221	-17.903	3.682	0.534	6.891	3.557	0.008	4.376
hypothetical protein	P1	P2	-10.945	-14.314	3.369	1.436	2.346	4.715	0.143	1.244
hypothetical protein	P1	P3	-10.945	-17.903	6.958	0.611	11.385	5.506	0.0	7.047
hypothetical protein	P2	P3	-14.314	-17.903	3.589	1.45	2.476	4.806	0.122	1.572
hypothetical protein	P1	P2	-15.482	-12.733	-2.749	1.028	-2.674	8.916	0.06	-1.418
hypothetical protein	P1	P3	-15.482	-17.903	2.421	1.061	2.283	8.924	0.11	1.413
hypothetical protein	P2	P3	-12.733	-17.903	5.17	0.587	8.8	4.555	0.001	5.588
hypothetical protein	P1	P2	-18.516	-18.781	0.264	0.409	0.647	6.012	0.801	0.343
hypothetical protein	P1	P3	-18.516	-13.734	-4.782	0.484	-9.885	2.692	0.007	-6.119
hypothetical protein	P2	P3	-18.781	-13.734	-5.046	0.579	-8.722	4.544	0.001	-5.539
hypothetical protein	P1	P2	-14.574	-18.781	4.207	0.578	7.278	10.935	0.0	3.86
hypothetical protein	P1	P3	-14.574	-17.903	3.329	0.638	5.219	6.112	0.005	3.23
hypothetical protein	P2	P3	-18.781	-17.903	-0.878	0.584	-1.504	4.488	0.372	-0.955
hypothetical protein	P1	P2	-16.982	-13.604	-3.378	0.902	-3.746	10.696	0.009	-1.986
hypothetical protein	P1	P3	-16.982	-17.903	0.921	0.889	1.036	8.92	0.574	0.641
hypothetical protein	P2	P3	-13.604	-17.903	4.299	0.661	6.507	5.512	0.002	4.132
hypothetical protein	P1	P2	-17.842	-18.781	0.939	0.752	1.249	10.286	0.452	0.663
hypothetical protein	P1	P3	-17.842	-10.734	-7.108	0.904	-7.861	6.605	0.0	-4.866
hypothetical protein	P2	P3	-18.781	-10.734	-8.047	0.721	-11.157	3.421	0.002	-7.085
hypothetical protein	P1	P2	-17.92	-17.328	-0.591	1.666	-0.355	5.234	0.934	-0.188
hypothetical protein	P1	P3	-17.92	-11.518	-6.402	0.829	-7.722	6.65	0.0	-4.78
hypothetical protein	P2	P3	-17.328	-11.518	-5.811	1.653	-3.515	4.965	0.038	-2.232
hypothetical protein	P1	P2	-15.555	-18.781	3.226	0.859	3.756	9.62	0.01	1.992
hypothetical protein	P1	P3	-15.555	-12.336	-3.219	1.102	-2.922	6.188	0.058	-1.809
hypothetical protein	P2	P3	-18.781	-12.336	-6.445	0.862	-7.474	2.904	0.011	-4.746
hypothetical protein	P1	P2	-18.516	-18.781	0.264	0.409	0.647	6.012	0.801	0.343
hypothetical protein	P1	P3	-18.516	-13.977	-4.539	0.323	-14.063	4.044	0.0	-8.705
hypothetical protein	P2	P3	-18.781	-13.977	-4.804	0.453	-10.611	5.995	0.0	-6.738
hypothetical protein	P1	P2	-18.188	-15.614	-2.574	1.474	-1.746	4.386	0.288	-0.926
hypothetical protein	P1	P3	-18.188	-10.758	-7.43	0.43	-17.266	6.71	0.0	-10.687
hypothetical protein	P2	P3	-15.614	-10.758	-4.856	1.47	-3.304	4.324	0.057	-2.098
hypothetical protein	P1	P2	-18.516	-18.781	0.264	0.409	0.647	6.012	0.801	0.343
hypothetical protein	P1	P3	-18.516	-11.803	-6.714	0.349	-19.258	3.63	0.0	-11.92
hypothetical protein	P2	P3	-18.781	-11.803	-6.978	0.472	-14.8	5.89	0.0	-9.398
hypothetical protein metaSSY_00620	P1	P2	-14.63	-17.143	2.513	1.534	1.638	7.904	0.286	0.868
hypothetical protein metaSSY_00620	P1	P3	-14.63	-9.918	-4.712	1.006	-4.683	9.0	0.003	-2.899
hypothetical protein metaSSY_00620	P2	P3	-17.143	-9.918	-7.225	1.337	-5.403	5.018	0.007	-3.431
ig-like domain-containing surface protein	P1	P2	-18.516	-12.852	-5.664	0.404	-14.018	6.067	0.0	-7.434	Global and overview maps
ig-like domain-containing surface protein	P1	P2	-18.516	-12.852	-5.664	0.404	-14.018	6.067	0.0	-7.434	Lipid metabolism
ig-like domain-containing surface protein	P1	P2	-18.516	-12.852	-5.664	0.404	-14.018	6.067	0.0	-7.434	Signal transduction
ig-like domain-containing surface protein	P1	P3	-18.516	-17.903	-0.613	0.49	-1.253	2.672	0.514	-0.775	Global and overview maps
ig-like domain-containing surface protein	P1	P3	-18.516	-17.903	-0.613	0.49	-1.253	2.672	0.514	-0.775	Lipid metabolism
ig-like domain-containing surface protein	P1	P3	-18.516	-17.903	-0.613	0.49	-1.253	2.672	0.514	-0.775	Signal transduction
ig-like domain-containing surface protein	P2	P3	-12.852	-17.903	5.051	0.58	8.702	4.434	0.001	5.526	Global and overview maps
ig-like domain-containing surface protein	P2	P3	-12.852	-17.903	5.051	0.58	8.702	4.434	0.001	5.526	Lipid metabolism
ig-like domain-containing surface protein	P2	P3	-12.852	-17.903	5.051	0.58	8.702	4.434	0.001	5.526	Signal transduction
ketoacyl-ACP synthase III	P1	P2	-18.025	-16.757	-1.268	1.137	-1.115	5.791	0.541	-0.591	Global and overview maps
ketoacyl-ACP synthase III	P1	P2	-18.025	-16.757	-1.268	1.137	-1.115	5.791	0.541	-0.591	Lipid metabolism
ketoacyl-ACP synthase III	P1	P3	-18.025	-14.001	-4.024	0.591	-6.804	8.392	0.0	-4.211	Global and overview maps
ketoacyl-ACP synthase III	P1	P3	-18.025	-14.001	-4.024	0.591	-6.804	8.392	0.0	-4.211	Lipid metabolism
ketoacyl-ACP synthase III	P2	P3	-16.757	-14.001	-2.756	1.085	-2.54	4.813	0.114	-1.613	Global and overview maps
ketoacyl-ACP synthase III	P2	P3	-16.757	-14.001	-2.756	1.085	-2.54	4.813	0.114	-1.613	Lipid metabolism
membrane protein	P1	P2	-18.516	-14.391	-4.125	0.25	-16.505	10.483	0.0	-8.753
membrane protein	P1	P3	-18.516	-17.903	-0.613	0.49	-1.253	2.672	0.514	-0.775
membrane protein	P2	P3	-14.391	-17.903	3.512	0.486	7.227	2.583	0.017	4.59
membrane protein	P1	P2	-14.026	-12.457	-1.569	0.843	-1.862	10.231	0.199	-0.988
membrane protein	P1	P3	-14.026	-17.903	3.877	0.867	4.47	8.858	0.004	2.767
membrane protein	P2	P3	-12.457	-17.903	5.446	0.609	8.938	4.899	0.001	5.676
membrane protein	P1	P2	-17.623	-14.674	-2.949	1.517	-1.943	5.258	0.217	-1.031
membrane protein	P1	P3	-17.623	-11.601	-6.022	0.78	-7.72	6.301	0.0	-4.778
membrane protein	P2	P3	-14.674	-11.601	-3.074	1.515	-2.029	5.067	0.199	-1.288
nucleoid-associated protein, YbaB/EbfC family	P1	P2	-18.516	-18.781	0.264	0.409	0.647	6.012	0.801	0.343
nucleoid-associated protein, YbaB/EbfC family	P1	P3	-18.516	-13.883	-4.633	0.415	-11.159	3.014	0.003	-6.907
nucleoid-associated protein, YbaB/EbfC family	P2	P3	-18.781	-13.883	-4.898	0.523	-9.371	5.261	0.0	-5.951
oleate hydratase	P1	P2	-13.445	-12.804	-0.641	1.08	-0.594	10.998	0.826	-0.315
oleate hydratase	P1	P3	-13.445	-17.903	4.458	0.978	4.56	8.998	0.004	2.823
oleate hydratase	P2	P3	-12.804	-17.903	5.099	0.79	6.454	6.0	0.002	4.098
phosphoribosylformylglycinamidine cyclo-ligase	P1	P2	-17.223	-16.554	-0.668	1.113	-0.601	8.978	0.823	-0.319	Global and overview maps
phosphoribosylformylglycinamidine cyclo-ligase	P1	P2	-17.223	-16.554	-0.668	1.113	-0.601	8.978	0.823	-0.319	Nucleotide metabolism
phosphoribosylformylglycinamidine cyclo-ligase	P1	P3	-17.223	-12.188	-5.035	0.802	-6.276	8.998	0.0	-3.884	Global and overview maps
phosphoribosylformylglycinamidine cyclo-ligase	P1	P3	-17.223	-12.188	-5.035	0.802	-6.276	8.998	0.0	-3.884	Nucleotide metabolism
phosphoribosylformylglycinamidine cyclo-ligase	P2	P3	-16.554	-12.188	-4.367	0.933	-4.678	5.279	0.011	-2.971	Global and overview maps
phosphoribosylformylglycinamidine cyclo-ligase	P2	P3	-16.554	-12.188	-4.367	0.933	-4.678	5.279	0.011	-2.971	Nucleotide metabolism
putative uncharacterized protein	P1	P2	-18.516	-17.625	-0.891	1.279	-0.697	4.166	0.778	-0.37
putative uncharacterized protein	P1	P3	-18.516	-11.861	-6.655	0.424	-15.686	2.959	0.001	-9.709
putative uncharacterized protein	P2	P3	-17.625	-11.861	-5.764	1.323	-4.358	4.688	0.019	-2.767
ribosomal subunit interface protein	P1	P2	-15.527	-17.832	2.305	1.048	2.199	10.38	0.118	1.166
ribosomal subunit interface protein	P1	P3	-15.527	-11.878	-3.649	0.985	-3.706	7.45	0.016	-2.294
ribosomal subunit interface protein	P2	P3	-17.832	-11.878	-5.954	0.963	-6.18	5.757	0.002	-3.925
single-stranded DNA-binding protein	P1	P2	-17.448	-17.437	-0.011	1.268	-0.009	7.163	1.0	-0.005
single-stranded DNA-binding protein	P1	P3	-17.448	-12.762	-4.686	0.766	-6.113	9.0	0.0	-3.784
single-stranded DNA-binding protein	P2	P3	-17.437	-12.762	-4.674	1.132	-4.13	4.833	0.022	-2.623
sulfoacetaldehyde acetyltransferase	P1	P2	-18.516	-15.584	-2.932	1.327	-2.21	4.154	0.179	-1.172	Metabolism of other amino acids
sulfoacetaldehyde acetyltransferase	P1	P3	-18.516	-9.361	-9.155	0.435	-21.046	2.9	0.001	-13.027	Metabolism of other amino acids
sulfoacetaldehyde acetyltransferase	P2	P3	-15.584	-9.361	-6.223	1.372	-4.534	4.679	0.016	-2.879	Metabolism of other amino acids
sulfoacetaldehyde acetyltransferase	P1	P2	-18.033	-16.98	-1.053	1.141	-0.923	5.53	0.649	-0.489	Metabolism of other amino acids
sulfoacetaldehyde acetyltransferase	P1	P3	-18.033	-12.512	-5.521	0.742	-7.44	4.624	0.002	-4.605	Metabolism of other amino acids
sulfoacetaldehyde acetyltransferase	P2	P3	-16.98	-12.512	-4.468	1.201	-3.722	5.771	0.024	-2.363	Metabolism of other amino acids
tagaturonate reductase	P1	P2	-11.242	-10.492	-0.75	0.384	-1.955	8.422	0.183	-1.037	Global and overview maps
tagaturonate reductase	P1	P2	-11.242	-10.492	-0.75	0.384	-1.955	8.422	0.183	-1.037	Carbohydrate metabolism
tagaturonate reductase	P1	P3	-11.242	-12.98	1.738	0.384	4.523	8.282	0.004	2.8	Global and overview maps
tagaturonate reductase	P1	P3	-11.242	-12.98	1.738	0.384	4.523	8.282	0.004	2.8	Carbohydrate metabolism
tagaturonate reductase	P2	P3	-10.492	-12.98	2.489	0.171	14.588	5.287	0.0	9.264	Global and overview maps
tagaturonate reductase	P2	P3	-10.492	-12.98	2.489	0.171	14.588	5.287	0.0	9.264	Carbohydrate metabolism
taurine--pyruvate aminotransferase	P1	P2	-16.915	-15.767	-1.148	1.281	-0.896	10.017	0.655	-0.475	Global and overview maps
taurine--pyruvate aminotransferase	P1	P2	-16.915	-15.767	-1.148	1.281	-0.896	10.017	0.655	-0.475	Amino acid metabolism
taurine--pyruvate aminotransferase	P1	P3	-16.915	-11.472	-5.443	1.012	-5.379	9.0	0.001	-3.329	Global and overview maps
taurine--pyruvate aminotransferase	P1	P3	-16.915	-11.472	-5.443	1.012	-5.379	9.0	0.001	-3.329	Amino acid metabolism
taurine--pyruvate aminotransferase	P2	P3	-15.767	-11.472	-4.296	1.035	-4.151	5.627	0.016	-2.636	Global and overview maps
taurine--pyruvate aminotransferase	P2	P3	-15.767	-11.472	-4.296	1.035	-4.151	5.627	0.016	-2.636	Amino acid metabolism
transketolase	P1	P2	-18.516	-17.648	-0.869	1.045	-0.831	4.251	0.705	-0.441	Global and overview maps
transketolase	P1	P2	-18.516	-17.648	-0.869	1.045	-0.831	4.251	0.705	-0.441	Carbohydrate metabolism
transketolase	P1	P2	-18.516	-17.648	-0.869	1.045	-0.831	4.251	0.705	-0.441	Energy metabolism
transketolase	P1	P2	-18.516	-17.648	-0.869	1.045	-0.831	4.251	0.705	-0.441	Metabolism of terpenoids and polyketides
transketolase	P1	P3	-18.516	-10.735	-7.781	0.533	-14.592	2.549	0.003	-9.032	Global and overview maps
transketolase	P1	P3	-18.516	-10.735	-7.781	0.533	-14.592	2.549	0.003	-9.032	Carbohydrate metabolism
transketolase	P1	P3	-18.516	-10.735	-7.781	0.533	-14.592	2.549	0.003	-9.032	Energy metabolism
transketolase	P1	P3	-18.516	-10.735	-7.781	0.533	-14.592	2.549	0.003	-9.032	Metabolism of terpenoids and polyketides
transketolase	P2	P3	-17.648	-10.735	-6.913	1.145	-6.039	5.504	0.003	-3.835	Global and overview maps
transketolase	P2	P3	-17.648	-10.735	-6.913	1.145	-6.039	5.504	0.003	-3.835	Carbohydrate metabolism
transketolase	P2	P3	-17.648	-10.735	-6.913	1.145	-6.039	5.504	0.003	-3.835	Energy metabolism
transketolase	P2	P3	-17.648	-10.735	-6.913	1.145	-6.039	5.504	0.003	-3.835	Metabolism of terpenoids and polyketides
triose-phosphate isomerase	P1	P2	-9.187	-8.892	-0.295	0.274	-1.076	9.134	0.551	-0.57	Global and overview maps
triose-phosphate isomerase	P1	P2	-9.187	-8.892	-0.295	0.274	-1.076	9.134	0.551	-0.57	Carbohydrate metabolism
triose-phosphate isomerase	P1	P2	-9.187	-8.892	-0.295	0.274	-1.076	9.134	0.551	-0.57	Energy metabolism
triose-phosphate isomerase	P1	P3	-9.187	-7.631	-1.556	0.288	-5.41	9.0	0.001	-3.349	Global and overview maps
triose-phosphate isomerase	P1	P3	-9.187	-7.631	-1.556	0.288	-5.41	9.0	0.001	-3.349	Carbohydrate metabolism
triose-phosphate isomerase	P1	P3	-9.187	-7.631	-1.556	0.288	-5.41	9.0	0.001	-3.349	Energy metabolism
triose-phosphate isomerase	P2	P3	-8.892	-7.631	-1.261	0.172	-7.332	4.307	0.003	-4.656	Global and overview maps
triose-phosphate isomerase	P2	P3	-8.892	-7.631	-1.261	0.172	-7.332	4.307	0.003	-4.656	Carbohydrate metabolism
triose-phosphate isomerase	P2	P3	-8.892	-7.631	-1.261	0.172	-7.332	4.307	0.003	-4.656	Energy metabolism
unknown	P1	P2	-18.516	-18.072	-0.444	0.866	-0.513	4.372	0.869	-0.272	Replication and repair
unknown	P1	P3	-18.516	-12.698	-5.819	0.464	-12.528	2.764	0.003	-7.754	Replication and repair
unknown	P2	P3	-18.072	-12.698	-5.374	0.949	-5.664	5.573	0.004	-3.597	Replication and repair
unknown	P1	P2	-17.88	-11.553	-6.327	1.079	-5.865	10.533	0.0	-3.11	Replication and repair
unknown	P1	P3	-17.88	-17.903	0.022	0.911	0.025	8.962	1.0	0.015	Replication and repair
unknown	P2	P3	-11.553	-17.903	6.349	0.865	7.343	5.914	0.001	4.663	Replication and repair
unknown	P1	P2	-18.516	-17.534	-0.983	1.366	-0.719	4.145	0.766	-0.382	Replication and repair
unknown	P1	P3	-18.516	-12.262	-6.254	0.349	-17.932	3.628	0.0	-11.1	Replication and repair
unknown	P2	P3	-17.534	-12.262	-5.272	1.386	-3.804	4.376	0.035	-2.416	Replication and repair
unknown	P1	P2	-18.516	-18.066	-0.451	0.545	-0.826	5.019	0.704	-0.438	Replication and repair
unknown	P1	P3	-18.516	-12.049	-6.467	0.491	-13.16	2.666	0.003	-8.146	Replication and repair
unknown	P2	P3	-18.066	-12.049	-6.017	0.688	-8.751	5.703	0.0	-5.557	Replication and repair
